# Supplementary material for: Integrated genetic and epigenetic analysis defines novel molecular subgroups in rhabdomyosarcoma
Source: Nat Commun. 2015 Jul 3;6:7557. doi: 10.1038/ncomms8557 (PMC4506514; doi:10.1038/ncomms8557)
Supplement: Supplementary Data 1 — Patient characteristics of RMS cases analyzed by next generation sequencing. [file ncomms8557-s2.xlsx]

## Sheet: Sheet1
Supplementary Data 1. Patient characteristics of RMS cases analyzed by next generation sequencing.
Sample ID	Gender	Histology	Fusion gene	Analyzed tumor sample	Age at diagnosis	Primary tumor site	Time of sample collection	Stage	Outcome	Treatment	NGS Platform	SNP Array Platform	GEO accession No.	GEO sample ID	Methylation Array Platform
RMS_002P/R	F	ARMS	PAX3-FOXO1	P, R	14	Anus	At diagnonsis/At relapse	4	Dead	Cx, Sx, Rx , auto SCT	WES	250K	GSE41263/GSE63891	RMS11_N/2004-T54-rec-RMS_N	NA/450K
RMS_003P/R	F	ARMS	PAX3-FOXO1	P, R	7	Left foot	At diagnonsis/Post treatment	1	Dead	Cx, Sx, Rx	WES, RNA (Relapse)	250K	GSE41263/GSE63891	1998-T71-RMS_N/2000-T60-rec-RMS_N	450K/450K
RMS_016M	M	ARMS	PAX3-FOXO1	M	10	Multiple metastasis	At diagnosis	4	Dead	Cx, Sx, Rx	WES, RNA	250K	GSE63891	2012-T49-RMS-N	450K
RMS_004R	F	ARMS	PAX7-FOXO1	R	12	Left arm	At relapse	2	Dead	Cx, Sx, Rx	WES	250K	GSE41263	RMS8_N	450K
RMS_005P	F	ARMS	PAX7-FOXO1	P	2	Retroperitoneum	At diagnosis	4	Dead	Cx, Sx, Rx, auto SCT	WES	250K	GSE41263	2002-T57-RMS_N	NA
RMS_007P	F	ARMS	PAX7-FOXO1	P	Unknown	Unknown	NA	Unknown	Unknown	NA	WES	250K	GSE41263	RMS36_N	450K
RMS_001P/M	F	ARMS	Negative	P, M	9	Vagina	Post treatment	3	Dead	Cx, Sx	WES	250K	GSE41263/GSE63891	93-69-T-RMS_N/93-69-T-meta-RMS_N	450K/NA
RMS_020P/R	M	ARMS	Negative	P, R	0	Skin	At diagnosis/At diagnosis	4	Dead	Cx, Sx, Rx, auto SCT	RNA (Relapse)	NA/250K	NA/GSE63891	NA/2012-T40-RMS-rec_N	NA/450K
RMS_006P	M	ARMS	NA	P	11	Bladder	NA	3	Dead	Cx, Sx, auto SCT	WES	250K	GSE41263	90-T2-RMS_N	450K
RMS_008R	M	ERMS	Negative	R	0	Anus	At relapse	1	Alive	Cx, Rx, auto SCT	WES	250K	GSE41263	RMS14_N	450K
RMS_009R	M	ERMS	Negative	R	0	Bladder	Post treatment	Unknown	Dead	Cx, Sx, Rx	WES	250K	GSE63891	2002-T67-rec-RMS_N	450K
RMS_011M	M	ERMS	Negative	M	5	Interior of the pelvis	At diagnosis	4	Dead	Cx, Rx, auto SCT	WES	250K	GSE41263	2012-T1-RMS-ICH-ERMS_N	450K
RMS_013P	F	ERMS	Negative	P	2	Vagina	At diagnosis	1	Alive	Cx, Sx	WES, RNA	250K	GSE41263	2007-T3-RMS_N	450K
RMS_014P	F	ERMS	Negative	P	2	Uterus	At diagnosis	1	Alive	Cx, Sx	WES, RNA	250K	GSE41263	2012-T13-RMS_N	450K
RMS_015P	F	ERMS	Negative	P	1	Vagina	At diagnosis	1	Alive	Cx, Sx, Rx	WES, RNA	250K	GSE41263	2012-T17-RMS_N	450K
RMS_022P	M	ERMS	Negative	P	4	Paratesticular region	At diagnosis	1	Alive	Cx, Sx, Rx	RNA	250K	GSE63891	2013-T38-RMS-N	450K
RMS_023P	M	ERMS	Negative	P	2	Anus	NA	3	Dead	Cx, Sx	RNA	250K	GSE41263	RMS904_N	450K
RMS_017P	M	Mixed	Negative	P	9	Left orbital cavity	At diagnosis	1	Alive	Cx, Sx, Rx	WES	250K	GSE63891	2013-T16-RMS-N	450K
RMS_012P	M	NOS	Negative	P	2	Retroperitoneum	At diagnosis	4	Dead	Cx, Rx, auto SCT	WES	250K	GSE41263	2012-T7-MRT_N	450K
	P, primary tumor; M, metastatic tumor; R, relapsed tumor; NA, not available; Cx, chemotherapy; Rx, radiation therapy; Sx, surgery; auto SCT, high dose chemotherapy and auto stem cell transplantation; NGS, next generation sequencing; WES, Whole exome sequencing; RNA, RNA sequencing.
