# Supplementary material for: Integrated genetic and epigenetic analysis defines novel molecular subgroups in rhabdomyosarcoma
Source: Nat Commun. 2015 Jul 3;6:7557. doi: 10.1038/ncomms8557 (PMC4506514; doi:10.1038/ncomms8557)
Supplement: Supplementary Data 3 — Patient characteristics of validation cohort. [file ncomms8557-s4.xlsx]

## Sheet: Sheet1
Supplementary Data 3. Patient characteristics of validation cohort.
Sample ID	Gender	Histology	Fusion gene	Age at diagnosis	Primary lesion	Time of sample collection	Stage	Outcome	Treatment	SNP Array Platform	GEO accession No.	GEO sample ID	Methylation Array Platform
RMS_VC05	M	ARMS	PAX3-FOXO1	3	Left lower thigh	At diagnosis	4	Alive	Cx, Sx, Rx, auto SCT	250K	GSE63891	98-T69-3-S96-529_N	450K
RMS_VC06	M	ARMS	PAX3-FOXO1	10	Anus	At diagnosis	4	Alive	Cx, Sx, Rx, auto SCT	250K	GSE41263	RMS901_N	450K
RMS_VC08	F	ARMS	PAX3-FOXO1	3	Unknown	NA	1	Alive	NA	250K	GSE41263	RMS37_N	450K
RMS_VC17	F	ERMS	PAX3-FOXO1	5	Rgitht thigh	NA	4	Dead	NA	250K	GSE41263	RMS2_N	450K
RMS_VC29	F	ERMS	PAX3-FOXO1	Unknown	Unknown	NA	3	Alive	NA	250K	GSE41263	RMS27_N	450K
RMS_VC40	M	ERMS	PAX3-FOXO1	Unknown	Unknown	NA	1	Dead	NA	250K	GSE41263	RMS28_N	450K
RMS_VC61	M	ARMS	PAX3-FOXO1	1	Pelvic cavity	At diagnosis	Unknown	Unknown	NA	250K	GSE63891	2013-T20-RMS-N	NA
RMS_VC63	M	ARMS	PAX3-FOXO1	4	Nasal cavity	At diagnosis	Unknown	Unknown	NA	250K	GSE63891	2013-T22-RMS-N	NA
RMS_VC66	F	ARMS	PAX3-FOXO1	4	Unknown	At diagnosis	Unknown	Unknown	NA	250K	GSE63891	2013-T25-RMS-N	450K
RMS_VC67P/R	M	ARMS	PAX3-FOXO1	7	Left thigh	At diagnosis/at relapse	4	Alive	Cx, Rx, auto SCT	250K/250K	GSE63891/GSE63891	2013-T31-PAX3-ARHS-DS-RMS-N/2013-T32-PAX3-ARHS-Ref-RMS-N	450K/450K
RMS_VC07	M	ARMS	PAX7-FOXO1	3	Left thigh	Post treatment	2	Alive	Cx, Sx, Rx, auto SCT	250K	GSE41263	98-T69-S97-204-RMS_N	450K
RMS_VC13	M	ARMS	PAX7-FOXO1	Unknown	Unknown	NA	Unknown	Unknown	NA	250K	GSE41263	RMS38_N	450K
RMS_VC49	F	ARMS	PAX7-FOXO1	6	Thigh	NA	4	Alive	Cx, Sx, Rx	250K	GSE41263	RMS903_N	NA
RMS_VC42	M	ARMS	NA	2	Temporal muscle	NA	3	Dead	Cx, Sx, Rx	250K	GSE41263	1992-T2-RMS_N	450K
RMS_VC62	F	ARMS	NA	16	Unknown	At diagnosis	Unknown	Unknown	NA	250K	GSE63891	2013-T21-RMS-N	450K
RMS_VC76	M	ARMS	Negative	24	Subaural	At diagnosis	1	Alive	Cx, Sx, Rx	Cytoscan	GSE63891	2013-T71-RMS_C	450K
RMS_VC25	F	ERMS	Negative	1	Bladder	At diagnosis	3	Alive	Cx, Sx, Rx	250K	GSE41263	RMS905_N	450K
RMS_VC27	F	ERMS	NA	10	Unknown	NA	4	Dead	NA	250K	GSE41263	1991-T27-RMS_N	450K
RMS_VC31	F	ERMS	NA	13	Paranasal sinus	At diagnosis	3	Dead	Cx, Rx, auto SCT	250K	GSE41263	RMS31_N	450K
RMS_VC33	F	ERMS	NA	3	Vagina	NA	3	Dead	NA	250K	GSE41263	RMS32_N	450K
RMS_VC34	M	ERMS	Negative	2	Bladder	At diagnosis	3	Alive	Cx, Sx, Rx	250K	GSE41263	RMS902_N	450K
RMS_VC35	M	ERMS	NA	14	Unknown	NA	4	Dead	NA	250K	GSE41263	RMS25_N	450K
RMS_VC36	F	ERMS	NA	11	Righit abdominal wall	At diagnosis	4	Dead	Cx	250K	GSE41263	1985-T38-RMS_N	450K
RMS_VC37	M	ERMS	NA	7	Pelvic cavity	NA	3	Unknown	NA	250K	GSE41263	1993-T-RMS_N	450K
RMS_VC39	M	ERMS	NA	8	Bladder	NA	3	Alive	NA	250K	GSE41263	93-ERMS-hamamed_N	450K
RMS_VC41	F	ERMS	NA	9	Ocular muscle	NA	1	Dead	NA	250K	GSE41263	1988-T74-RMS_N	450K
RMS_VC46	F	ERMS	NA	6	Bladder	NA	3	Alive	NA	250K	GSE41263	1987-T33-RMS_N	450K
RMS_VC50	M	ERMS	Negative	7	Eye lid	Post treatment	3	Dead	Cx, Sx, Rx	Cytoscan	GSE63891	1998-T69-6_C	450K
RMS_VC51	M	ERMS	NA	Unknown	Pelvic cavity	NA	3	Alive	NA	250K	GSE41263	RMS3_N	450K
RMS_VC52	F	ERMS	Negative	4	Cervix of uterus	Post treatment	3	Alive	Cx, Sx, Rx, auto SCT	250K	GSE41263	RMS5_N	450K
RMS_VC53	F	ERMS	NA	10	Neck	NA	3	Alive	NA	250K	GSE41263	RMS41_N	450K
RMS_VC54P/R	M	ERMS	NA	3	Retroperitoneum	NA	3	Dead	Cx, Sx, Rx	250K/250K	GSE63891/GSE63891	1995-T22-RMS_N/1997-T13-RMS-rec_N	450K/450K
RMS_VC60	F	ERMS	NA	4	Lung	At diagnosis	Unknown	Unknown	NA	250K	GSE63891	2013-T19-RMS-N	450K
RMS_VC64	F	ERMS	NA	1	Testis	Post treatment	Unknown	Unknown	NA	250K	GSE63891	2013-T23-RMS-N	450K
RMS_VC65	M	ERMS	NA	6	Head and neck	At diagnosis	Unknown	Unknown	NA	250K	GSE63891	2013-T24-RMS-rec-N	NA
RMS_VC70	F	ERMS	Negative	1	Bladder	At diagnosis	2	Alive	Cx, Sx, Rx	250K	GSE63891	2013-T37-RMS-N	450K
RMS_VC72	M	ERMS	Negative	2	Trunk	At diagnosis	2	Alive	Cx, Sx, Rx	Cytoscan	GSE63891	2013-T67-RMS_C	450K
RMS_VC73	M	ERMS	Negative	4	Retroperitoneum	At diagnosis	3	Alive	Cx, Sx, Rx	Cytoscan	GSE63891	2013-T68-RMS_C	450K
RMS_VC74	M	ERMS	Negative	3	Retroperitoneum	At diagnosis	3	Alive	Cx, Sx	Cytoscan	GSE63891	2013-T69-RMS_C	450K
RMS_VC75	F	ERMS	Negative	0	Cervix of uterus	At diagnosis	1	Alive	Cx, Sx	Cytoscan	GSE63891	2013-T70-RMS_C	450K
RMS_VC47	F	Unknown	NA	2	Left wrist	NA	Unknown	Unknown	NA	250K	GSE41263	RMS35_N	450K
	P, primary tumor; M, metastatic tumor; R, relapsed tumor; NA, not available; Cx, chemotherapy; Rx, radiation therapy; Sx, surgery; auto SCT, high dose chemotherapy and auto stem cell transplantation
