# Supplementary material for: Integrated genetic and epigenetic analysis defines novel molecular subgroups in rhabdomyosarcoma
Source: Nat Commun. 2015 Jul 3;6:7557. doi: 10.1038/ncomms8557 (PMC4506514; doi:10.1038/ncomms8557)
Supplement: Supplementary Data 4 — List of detected mutations by targeted deep sequencing. [file ncomms8557-s5.xlsx]

## Sheet: Sheet1
Supplementary Data 4. List of detected mutations by targeted deep sequencing.
Sample ID	Gene	Mutation type	Refseq	Nucleotide change	Amino acid change
RMS_023P	FGFR4	Missense	NM_002011	c.C1850A	p.N535K
RMS_011M	FGFR4	Missense	NM_002011	c.G1893C	p.V550L
RMS_VC46	FGFR4	Missense	NM_002011	c.G1893C	p.V550L
RMS_VC50	FGFR4	Missense	NM_002011	c.G1893C	p.V550L
RMS_VC50	FGFR4	Missense	NM_002011	c.G2191A	p.G649D
RMS_VC73	FGFR4	Missense	NM_002011	c.G2612C	p.L789F
RMS_011M	PTPN11	Missense	NM_002834	c.G205A	p.E69K
RMS_VC53	PTPN11	Missense	NM_002834	c.G205A	p.E69K
RMS_006P	GAB1	Missense	NM_002039	c.A698T	p.N233I
RMS_004R	GAB1	Missense	NM_002039	c.A1840C	p.S614R
RMS_VC73	GAB1	Missense	NM_002039	c.G1934T	p.S645I
RMS_VC60	PIK3CA	Missense	NM_006218	c.C1616T	p.P539L
RMS_VC60	PIK3CA	Missense	NM_006218	c.G1633A	p.E545K
RMS_VC41	PIK3CA	Missense	NM_006218	c.C1636G	p.Q546E
RMS_005P	PIK3CA	Missense	NM_006218	c.A3140G	p.H1047R
RMS_009R	PTEN	Missense	NM_000314	c.G358C	p.A120P
RMS_001P	PTEN	Missense	NM_000314	c.G385A	p.G129R
RMS_020P	HRAS	Missense	NM_001130442	c.G37C	p.G13R
RMS_020R	HRAS	Missense	NM_001130442	c.G37C	p.G13R
RMS_014P	KRAS	Missense	NM_004985	c.A351C	p.K117N
RMS_015P	KRAS	Missense	NM_004985	c.G436A	p.A146T
RMS_022P	NRAS	Missense	NM_002524	c.G35C	p.G12A
RMS_VC76	NRAS	Missense	NM_002524	c.G35C	p.G12A
RMS_013P	NRAS	Missense	NM_002524	c.G35A	p.G12D
RMS_VC66	NRAS	Missense	NM_002524	c.G35A	p.G12D
RMS_VC34	NRAS	Missense	NM_002524	c.C181A	p.Q61K
RMS_VC41	NRAS	Missense	NM_002524	c.A182T	p.Q61L
RMS_VC74	NRAS	Missense	NM_002524	c.A182G	p.Q61R
RMS_017P	NF1	Nonsense	NM_001042492	c.A690T	p.R103X
RMS_017P	NF1	Frameshift deletion	NM_001042492	c.1400_1401del	p.339_340del
RMS_VC50	NF1	Missense	NM_001042492	c.G2929T	p.G849V
RMS_VC52	NF1	Nonsense	NM_001042492	c.C8065A	p.S2561X
RMS_VC08	TP53	Missense	NM_000546	c.G586C	p.K132N
RMS_VC33	TP53	Missense	NM_000546	c.C654A	p.T155N
RMS_VC54P	TP53	Missense	NM_000546	c.G524A	p.R175D
RMS_VC54R	TP53	Missense	NM_000546	c.G524A	p.R175D
RMS_012P	TP53	Missense	NM_000546	c.T716G	p.C176G
RMS_VC47	TP53	Missense	NM_000546	c.G717T	p.C176F
RMS_VC60	TP53	Missense	NM_000546	c.C725G	p.H179D
RMS_VC50	TP53	Nonframeshift insertion	NM_000546	c.900_901insACTACA	p.M237delinsNYM
RMS_011M	TP53	Missense	NM_000546	c.G923A	p.G245S
RMS_VC72	TP53	Missense	NM_000546	c.C1199T	p.R337C
RMS_VC46	FBXW7	Missense	NM_001013415	c.G1160A	p.R387H
RMS_VC46	ARID1A	Nonsense	NM_006015	c.C2198A	p.S733X
RMS_VC41	ARID1A	Missense	NM_006015	c.A2621G	p.N874S
RMS_011M	ARID1A	Frameshift deletion	NM_006015	c.3020_3024del	p.1007_1008del
RMS_VC75	ARID1A	Frameshift deletion	NM_006015	c.3646delA	p.N1216fs
RMS_VC76	ARID1A	Missense	NM_006015	c.G3663A	p.M1221I
RMS_003R	ARID1A	Frameshift insertion	NM_006015	c.5541_5542insG	p.G1847fs
RMS_017P	BCOR	Frameshift deletion	NM_001123385	c.2364_2365del	p.712_712del
RMS_VC74	BCOR	Frameshift deletion	NM_001123385	c.3578_3582del	p.1117_1118del
RMS_014P	BCOR	Frameshift deletion	NM_001123385	c.4112_4113del	p.1295_1295del
RMS_VC37	BCOR	Frameshift deletion	NM_001123385	c.4441_4463del	p.1404_1412del
RMS_VC40	BCOR	Nonsense	NM_001123385	c.G4553T	p.E1442X
RMS_007P	ROBO1	Missense	NM_001145845	c.A2330G	p.Y777C
RMS_005P	ROBO1	Missense	NM_001145845	c.G3337C	p.E1113Q
