# Supplementary material for: Integrated genetic and epigenetic analysis defines novel molecular subgroups in rhabdomyosarcoma
Source: Nat Commun. 2015 Jul 3;6:7557. doi: 10.1038/ncomms8557 (PMC4506514; doi:10.1038/ncomms8557)
Supplement: Supplementary Data 5 — Significant gain regions detected by GISTIC analysis. [file ncomms8557-s6.xlsx]

## Sheet: Sheet1
Supplementary Data 5. Significant gain regions detected by GISTIC analysis.
cytoband	q value	residual q value	wide peak boundaries	genes in wide peak
13q14.11	8.029e-15	8.029e-15	chr13:40766663-41140043	FOXO1, LINC00548, TTL
2p24.3	2.51e-10	2.5851e-09	chr2:16001802-16186081	MYCN, MYCNOS
1p36.13	8.1207e-07	8.1207e-07	chr1:18765309-19077824	PAX7, KLHDC7A
12q13.3	1.1162e-06	1.9347e-06	chr12:57376841-57968714	hsa-mir-616, hsa-mir-1228, DDIT3, GLI1, INHBC, KIF5A, LRP1, MARS, MYO1A, NAB2, SHMT2, STAT6, TAC3, ZBTB39, DCTN2, NXPH4, GPR182, R3HDM2, TMEM194A, NDUFA4L2, ARHGAP9, INHBE, MBD6, STAC3, MIR1228
12q15	1.083e-06	7.3056e-05	chr12:69547122-70042438	hsa-mir-1279, LYZ, YEATS4, CCT2, FRS2, CPSF6, LRRC10, MIR1279, MIR3913-2, MIR3913-1
11p15.1	0.0019101	0.0019101	chr11:18937468-18978095	MRGPRX1
17q12	0.0011131	0.0019745	chr17:34435992-34864751	CCL3L1, ZNHIT3, CCL4L1, MYO19, CCL4L2, TBC1D3B, TBC1D3C, CCL3L3, TBC1D3G, TBC1D3H
2q36.1	0.012589	0.012589	chr2:223043985-223517258	PAX3, FARSB, SGPP2, CCDC140
9q33.3	0.013648	0.013648	chr9:126631524-127644295	hsa-mir-181b-2, NR5A1, NR6A1, GOLGA1, PSMB7, LHX2, NEK6, RPL35, DENND1A, ARPC5L, OLFML2A, GPR144, WDR38, MIR181A2, MIR181B2, LOC100129034, MIR181A2HG
7p14.1	0.014619	0.014619	chr7:38271545-38319338	TARP
10q11.22	0.020373	0.020373	chr10:47117350-48417257	ANXA8L2, CTSL1P2, GDF2, RBP3, FAM21B, ZNF488, ANTXRL, FAM35B2, AGAP9, LOC642826, LOC643650, FAM25C, ANXA8, ANXA8L1, LOC728643, FAM25B, FAM25G,
1q21.3	0.062967	0.062967	chr1:150428820-152140290	hsa-mir-554, hsa-mir-4257, ARNT, CTSK, CTSS, ECM1, ENSA, MCL1, PI4KB, PSMB4, PSMD4, RFX5, RORC, S100A10, S100A11, VPS72, TCHH, TUFT1, PIP5K1A, ANXA9, SELENBP1, SETDB1, SEMA6C, MLLT11, TDRKH, CELF3, POGZ, RPRD2, TMOD4, CERS2, OAZ3, ADAMTSL4, C1orf56, GOLPH3L, FAM63A, CDC42SE1, CGN, ZNF687, PRUNE, MRPL9, SCNM1, TNFAIP8L2, TARS2, SNX27, HORMAD1, THEM4, GABPB2, TCHHL1, RPTN, BNIPL, RIIAD1, THEM5, LIN…
22q11.21	0.09545	0.09545	chr22:17196301-23063177	hsa-mir-130b, hsa-mir-649, hsa-mir-1286, hsa-mir-1306, hsa-mir-185, hsa-mir-648, hsa-mir-3198, ARVCF, ATP6V1E1, BID, COMT, CRKL, GGT3P, GP1BB, GSC2, SERPIND1, PI4KA, 5-Sep, MAPK1, PRODH, RANBP1, SLC7A4, SLC25A1, TBX1, CLDN5, HIRA, UBE2L3, UFD1L, VPREB1, ZNF74, DGCR6, LZTR1, CLTCL1, DGCR14, CDC45, TOP3B, P2RX6, SNAP29, PPM1F, DGCR2, TXNRD2, USP18, HIC2, PRAME, TSSK2, SDF2L1, PPIL2, IL17RA, BCL2L13…
12q21.1	0.00069694	0.098769	chr12:74110881-74173954	[LOC100507377]
1q44	0.1051	0.1051	chr1:198895845-248393204	hsa-mir-3123, hsa-mir-1537, hsa-mir-1182, hsa-mir-320b-2, hsa-mir-664, hsa-mir-194-1, hsa-mir-3122, hsa-mir-4260, hsa-mir-205, hsa-mir-29b-2, hsa-mir-135b, hsa-mir-1231, ACTA1, ACTN2, ADORA1, PARP1, ADSS, AGT, ARF1, ATF3, ATP2B4, AVPR1B, C4BPA, C4BPB, CACNA1S, CAPN2, CD34, CENPF, CHI3L1, CHIT1, CHML, LYST, CHRM3, CR1, CR1L, CR2, CSRP1, CTSE, CD55, EIF2D, ELF3, ELK4, EPHX1, EPRS, ESRRG, FH, FMOD, …
2p23.2	0.0032237	0.1051	chr2:28997937-29782225	ALK, PPP1CB, WDR43, SNORD53, TRMT61B, CLIP4, FAM179A, SPDYA, C2orf71, SNORD92
13q31.3	0.1051	0.1051	chr13:91804189-92558564	hsa-mir-92a-1, GPC5, MIR17, MIR18A, MIR19A, MIR19B1, MIR20A, MIR92A1, MIR17HG,
13q33.3	0.1051	0.1051	chr13:108748943-108807818	[LIG4]
17q23.2	0.020373	0.1051	chr17:49252239-81195210	hsa-mir-3186, hsa-mir-1250, hsa-mir-4316, hsa-mir-636, hsa-mir-635, hsa-mir-548d-2, hsa-mir-634, hsa-mir-4315-2, hsa-mir-633, hsa-mir-21, hsa-mir-301a, hsa-mir-142, AANAT, ACOX1, ACTG1, BIRC5, APOH, ARHGDIA, CA4, CACNG1, CD7, CD79B, CDK3, CLTC, COX11, CSH1, CSH2, CSHL1, CSNK1D, SLC25A10, CYB561, ACE, DDX5, ERN1, EVPL, BPTF, FASN, FDXR, FOXJ1, GAA, GALK1, GCGR, GH1, GH2, UTS2R, GPS1, GRB2, GRIN2C,…
17q21.31	0.013648	0.1051	chr17:41462230-42693847	hsa-mir-2117, ARL4D, DHX8, DUSP3, ETV4, FZD2, GRN, ITGA2B, MEOX1, MPP2, MPP3, PPY, PYY, SLC4A1, UBTF, HDAC5, RUNDC3A, GPATCH8, FAM215A, SOST, SLC25A39, ATXN7L3, C17orf53, TMUB2, TMEM101, G6PC3, ASB16, LSM12, CD300LG, NAGS, C17orf105, FAM171A2, C17orf65, LOC100130581, MIR2117,
7p22.2	0.13607	0.13607	chr7:3359492-3896840	SDK1
20q13.13	0.13607	0.13607	chr20:46440416-47322636	PREX1, LINC00494,
2p11.2	0.17392	0.17392	chr2:85803399-86433590	SFTPB, VAMP8, ST3GAL5, GNLY, USP39, VAMP5, IMMT, POLR1A, RNF181, MRPL35, PTCD3, ATOH8, LOC90784, TMEM150A, LOC284950, C2orf68, SNORD94, MIR4779
3p14.2	0.17392	0.17392	chr3:61580913-61654188	PTPRG
3p26.3	0.17392	0.17392	chr3:188866-277218	CHL1
