# Supplementary material for: Integrated genetic and epigenetic analysis defines novel molecular subgroups in rhabdomyosarcoma
Source: Nat Commun. 2015 Jul 3;6:7557. doi: 10.1038/ncomms8557 (PMC4506514; doi:10.1038/ncomms8557)
Supplement: Supplementary Data 6 — Significant loss regions detected by GISTIC analysis. [file ncomms8557-s7.xlsx]

## Sheet: Sheet1
Supplementary Data 6. Significant loss regions detected by GISTIC analysis.
cytoband	q value	residual q value	wide peak boundaries	genes in wide peak
1p36.33	0.069989	0.069989	chr1:1-21933192	hsa-mir-1256,hsa-mir-1290,hsa-mir-1273d,hsa-mir-34a,hsa-mir-4252,hsa-mir-551a,hsa-mir-4251,hsa-mir-429,hsa-mir-1302-2,ALPL,RERE,CA6,CAPZB,CASP9,TNFRSF8,CDA,CDK11B,CLCN6,CLCNKA,CLCNKB,CORT,DDOST,DFFA,DFFB,DVL1,ECE1,MEGF6,EPHA2,ENO1,MTOR,GABRD,GNB1,ZBTB48,HTR6,TNFRSF9,MFAP2,MTHFR,NBL1,NPPA,NPPB,PAX7,PEX10,PEX14,PGD,PIK3CD,PLA2G2A,PLA2G5,PLOD1,EXOSC10,PRKCZ,RPL22,RSC1A1,SCNN1D,SDHB,SKI,SLC2A5,SRM,TN…
5p15.1	0.069989	0.069989	chr5:11892479-31204710	hsa-mir-887,CDH9,CDH10,CDH12,CDH18,DNAH5,MYO10,PMCHL1,TRIO,BASP1,FBXL7,FAM134B,FAM105A,ANKH,PRDM9,FAM105B,ZNF622,LOC285696,LOC340107,LOC401177,TAG,41709,LOC643401,GUSBP1,LOC729862,LOC100130744,MIR4637,
9p21.3	0.069989	0.069989	chr9:21864553-22484015	CDKN2A,CDKN2B,C9orf53,DMRTA1,CDKN2B-AS1,
17q12	0.069989	0.069989	chr17:34425575-34865130	CCL3L1,CCL4,ZNHIT3,CCL4L1,CCL4L2,TBC1D3B,TBC1D3C,CCL3L3,TBC1D3G,TBC1D3H
19p13.3	0.099578	0.1014	chr19:1-1773352	hsa-mir-3187,hsa-mir-1302-11,ATP5D,AZU1,HCN2,BSG,CDC34,CIRBP,CNN2,CFD,ARID3A,EFNA2,ELANE,GAMT,GPX4,GZMM,PALM,POLR2E,POLRMT,PRTN3,PTBP1,RPS15,STK11,TCF3,MADCAM1,PPAP2C,MED16,FSTL3,APC2,ABCA7,UQCR11,SBNO2,HMHA1,SHC2,DAZAP1,FGF22,THEG,MBD3,MIER2,PCSK4,C19orf24,RNF126,WDR18,LPPR3,OR4F17,KISS1R,MUM1,MIDN,R3HDM4,C19orf6,TPGS1,REEP6,GRIN3B,C19orf21,PLK5,C2CD4C,CIRBP-AS1,C19orf25,C19orf26,ODF3L2,ADAMTSL5…
10q26.3	0.12196	0.12611	chr10:129920242-131868367	hsa-mir-4297,MGMT,EBF3,MIR4297
6q21	0.21747	0.21747	chr6:96662602-118807790	hsa-mir-587,hsa-mir-2113,AIM1,AMD1,PRDM1,CCNC,COL10A1,FOXO3,FRK,FYN,GPR6,GRIK2,HDAC2,KPNA5,LAMA4,MARCKS,POU3F2,PREP,REV3L,ROS1,SIM1,SMPD2,NR2E1,TSPYL1,DDO,SNX3,CD164,WISP3,WASF1,FHL5,ATG5,ZBTB24,FIG4,TRAF3IP2,ASCC3,BVES,SEC63,CDK19,TSPYL4,UFL1,PNISR,FBXL4,SESN1,OSTM1,NDUFAF4,DSE,TUBE1,C6orf203,CDC40,RWDD1,COQ3,SOBP,QRSL1,PDSS2,GOPC,HACE1,BEND3,PRDM13,POPDC3,MICAL1,GPR63,ARMC2,RPF2,MCHR2,FAXC,RTN4…
17p13.2	0.21747	0.21747	chr17:5351792-8068044	hsa-mir-4314,hsa-mir-324,hsa-mir-497,ACADVL,ALOX12,ALOX12B,ALOX12P2,ALOX15B,ASGR1,ASGR2,ATP1B2,CD68,CHD3,CHRNB1,CLDN7,DLG4,DVL2,EFNB3,EIF4A1,EIF5A,FGF11,GPS2,GUCY2D,PER1,POLR2A,SHBG,SLC2A4,SOX15,VAMP2,TP53,TNK1,TNFSF13,TNFSF12,KCNAB3,FXR2,MPDU1,ACAP1,KIAA0753,CLEC10A,GABARAP,NLRP1,KDM6B,WSCD1,CTDNEP1,C17orf81,AIPL1,SENP3,SNORA67,MED31,DERL2,YBX2,FAM64A,XAF1,WRAP53,PLSCR3,NLGN2,ZBTB4,TRAPPC1,ALOXE…
10q25.1	0.1014	0.23594	chr10:107023391-111631264	SORCS1
10q25.1	0.12611	0.23594	chr10:106203734-108336007	SORCS3
15q11.1	0.23594	0.23594	chr15:1-85937309	hsa-mir-549,hsa-mir-184,hsa-mir-4313,hsa-mir-631,hsa-mir-630,hsa-mir-629,hsa-mir-4312,hsa-mir-4311,hsa-mir-1272,hsa-mir-422a,hsa-mir-190,hsa-mir-2116,hsa-mir-628,hsa-mir-1266,hsa-mir-147b,hsa-mir-1282,hsa-mir-627,hsa-mir-4310,hsa-mir-626,hsa-mir-1233-2,hsa-mir-1233-1,hsa-mir-211,hsa-mir-1268,hsa-mir-3118-6,hsa-mir-3118-4,ACTC1,ADAM10,ANXA2,APBA2,AQP9,B2M,BBS4,BCL2A1,NBEAP1,BNC1,BNIP2,BUB1B,CA12,C…
