# Supplementary material for: Integrated genetic and epigenetic analysis defines novel molecular subgroups in rhabdomyosarcoma
Source: Nat Commun. 2015 Jul 3;6:7557. doi: 10.1038/ncomms8557 (PMC4506514; doi:10.1038/ncomms8557)
Supplement: Supplementary Data 8 — Differentially methylated probes between cluster E1/E2 and A1/A2. [file ncomms8557-s9.xlsx]

## Sheet: Sheet1
Supplementary Data 8. Differentially methylated probes between cluster E1/E2 and A1/A2.
Index	TargetID	CHR	MAPINFO	UCSC_REFGENE_NAME	UCSC_REFGENE_ACCESSION	UCSC_REFGENE_GROUP	UCSC_CPG_ISLANDS_NAME	RELATION_TO_UCSC_CPG_ISLAND	REGULATORY_FEATURE_GROUP	Wilcoxon p value	BH q value	Fold change (E/A)
280062	cg15082028	1	19043507	PAX7;PAX7;PAX7	NM_013945;NM_002584;NM_001135254	Body;Body;Body	chr1:19043390-19043828	Island		5.50753e-09	2.201e-11	4.18143
161952	cg08350288	1	19043598	PAX7;PAX7;PAX7	NM_013945;NM_002584;NM_001135254	Body;Body;Body	chr1:19043390-19043828	Island		9.16067e-11	9.70012e-13	3.97976
403100	cg22851420	1	40149650	HPCAL4	NM_016257	Body	chr1:40149431-40150013	Island	Unclassified_Cell_type_specific	1.17795e-09	1.40294e-10	2.88339
335174	cg18438793	1	40149837	HPCAL4	NM_016257	Body	chr1:40149431-40150013	Island	Unclassified_Cell_type_specific	8.17723e-10	2.13183e-12	4.80045
17681	cg00838919	1	180201891	LHX4	NM_033343	Body	chr1:180198119-180204975	Island	Unclassified_Cell_type_specific	8.91695e-09	8.37518e-11	0.261
167209	cg08647912	1	180201893	LHX4	NM_033343	Body	chr1:180198119-180204975	Island	Unclassified_Cell_type_specific	9.82566e-10	1.70273e-11	0.248749
324937	cg17827020	1	180202784	LHX4	NM_033343	Body	chr1:180198119-180204975	Island		3.96078e-09	1.74635e-08	0.134982
18577	cg00882235	1	180203488	LHX4	NM_033343	Body	chr1:180198119-180204975	Island		2.0043e-09	2.16532e-08	0.170915
309969	cg16876647	2	43451842	ZFP36L2	NM_006887	Body	chr2:43451445-43454951	Island		8.91695e-09	2.70718e-08	0.0454605
159011	cg08193650	2	43451868	ZFP36L2	NM_006887	Body	chr2:43451445-43454951	Island		1.6823e-09	7.70389e-10	0.0348251
106362	cg05349062	2	74741853	TLX2;TLX2	NM_016170;NM_016170	5'UTR;1stExon	chr2:74740455-74743795	Island		1.84888e-11	6.88874e-11	5.15529
155257	cg07990546	2	74742309	TLX2	NM_016170	1stExon	chr2:74740455-74743795	Island		1.84888e-11	1.32709e-12	2.71727
140895	cg07203423	2	74743009	TLX2	NM_016170	Body	chr2:74740455-74743795	Island		4.72502e-11	8.93756e-12	2.86264
378247	cg21185289	2	74743437	TLX2	NM_016170	3'UTR	chr2:74740455-74743795	Island		2.14949e-13	1.96771e-16	16.4001
28609	cg01376829	2	102804405	IL1RL2	NM_003854	Body	chr2:102803672-102804556	Island	Unclassified	6.79026e-10	5.83386e-12	3.57326
14262	cg00674896	2	102804576	IL1RL2	NM_003854	Body	chr2:102803672-102804556	S_Shore	Unclassified	1.1341e-10	3.23341e-11	3.55762
128213	cg06573604	2	160760825	LY75	NM_002349	Body	chr2:160760604-160761452	Island		1.19666e-12	6.91495e-16	3.76966
429601	cg24478096	2	160761085	LY75	NM_002349	Body	chr2:160760604-160761452	Island	Promoter_Associated	3.20819e-15	3.82221e-24	8.42148
46539	cg02280532	2	160761244	LY75;LY75	NM_002349;NM_002349	5'UTR;1stExon	chr2:160760604-160761452	Island	Promoter_Associated	1.44369e-13	3.3947e-15	4.14922
336479	cg18514922	2	160761262	LY75	NM_002349	TSS200	chr2:160760604-160761452	Island	Promoter_Associated	2.14949e-13	3.44817e-16	4.46214
275617	cg14819504	2	160761413	LY75	NM_002349	TSS200	chr2:160760604-160761452	Island	Promoter_Associated	1.1341e-10	4.09063e-11	2.91646
283488	cg15307891	2	166650606	GALNT3;GALNT3	NM_004482;NM_004482	5'UTR;1stExon	chr2:166649909-166650966	Island	Promoter_Associated_Cell_type_specific	4.72502e-11	1.65792e-12	7.91137
110307	cg05569109	2	166650805	GALNT3	NM_004482	TSS200	chr2:166649909-166650966	Island	Promoter_Associated_Cell_type_specific	5.50753e-09	6.22717e-11	4.22425
432871	cg24678095	2	166650882	GALNT3	NM_004482	TSS200	chr2:166649909-166650966	Island	Promoter_Associated_Cell_type_specific	1.1341e-10	3.23341e-11	7.5869
425632	cg24217704	2	166650930	GALNT3	NM_004482	TSS200	chr2:166649909-166650966	Island	Promoter_Associated_Cell_type_specific	1.44625e-11	3.38303e-14	3.96419
205125	cg10830649	2	166650933	GALNT3	NM_004482	TSS200	chr2:166649909-166650966	Island	Promoter_Associated_Cell_type_specific	1.84888e-11	5.21947e-14	4.44845
362417	cg20146030	2	166650965	GALNT3	NM_004482	TSS200	chr2:166649909-166650966	Island	Promoter_Associated_Cell_type_specific	4.45939e-13	1.47376e-13	5.95782
56303	cg02764346	2	166651375	GALNT3	NM_004482	TSS1500	chr2:166649909-166650966	S_Shore	Promoter_Associated_Cell_type_specific	3.88833e-12	9.31784e-13	3.65803
352254	cg19535896	2	187713876	ZSWIM2;ZSWIM2	NM_182521;NM_182521	1stExon;5'UTR	chr2:187713846-187714069	Island		3.96078e-09	8.76747e-08	12.7683
147181	cg07548607	2	187713964	ZSWIM2	NM_182521	TSS200	chr2:187713846-187714069	Island		6.79026e-10	1.21173e-07	17.2656
112511	cg05688616	2	238322274	COL6A3;COL6A3;COL6A3;COL6A3;COL6A3	NM_057165;NM_004369;NM_057167;NM_057166;NM_057164	5'UTR;5'UTR;5'UTR;5'UTR;5'UTR				4.67458e-09	7.90416e-11	0.35329
29299	cg01409709	2	238322334	COL6A3;COL6A3;COL6A3;COL6A3;COL6A3	NM_057165;NM_004369;NM_057167;NM_057166;NM_057164	5'UTR;5'UTR;5'UTR;5'UTR;5'UTR				4.67458e-09	1.50077e-10	0.380746
17635	cg00836482	3	119528956	NR1I2;NR1I2;NR1I2	NM_033013;NM_003889;NM_022002	Body;Body;Body	chr3:119528920-119529159	Island	Promoter_Associated	2.93549e-12	7.14174e-13	5.82037
424182	cg24129382	3	119529158	NR1I2;NR1I2;NR1I2	NM_033013;NM_003889;NM_022002	Body;Body;Body	chr3:119528920-119529159	Island	Promoter_Associated	2.1944e-12	8.58236e-09	14.4117
287532	cg15570323	3	157261004	C3orf55;C3orf55;C3orf55;C3orf55	NM_001099777;NM_001130001;NM_001130002;NR_024016	TSS200;TSS200;TSS200;TSS200	chr3:157260666-157261224	Island	Unclassified_Cell_type_specific	1.17795e-09	1.33861e-07	5.62098
434784	cg24783642	3	157261006	C3orf55;C3orf55;C3orf55;C3orf55	NM_001099777;NM_001130001;NM_001130002;NR_024016	TSS200;TSS200;TSS200;TSS200	chr3:157260666-157261224	Island	Unclassified_Cell_type_specific	4.67458e-09	4.75475e-08	6.97161
68047	cg03358769	3	157261021	C3orf55;C3orf55;C3orf55;C3orf55	NM_001099777;NM_001130001;NM_001130002;NR_024016	TSS200;TSS200;TSS200;TSS200	chr3:157260666-157261224	Island	Unclassified_Cell_type_specific	3.15038e-10	8.78978e-08	6.67271
88009	cg04385236	3	157261273	C3orf55;C3orf55;C3orf55;C3orf55;C3orf55;C3orf55;C3orf55	NM_001130001;NM_001130002;NM_001099777;NM_001130002;NM_001099777;NM_001130001;NR_024016	5'UTR;5'UTR;1stExon;1stExon;5'UTR;1stExon;Body	chr3:157260666-157261224	S_Shore	Unclassified_Cell_type_specific	2.38311e-09	2.46514e-07	4.9399
272168	cg14615784	5	94955756	GPR150	NM_199243	TSS1500	chr5:94955630-94957244	Island	Unclassified_Cell_type_specific	6.47774e-09	8.56894e-08	4.91794
238406	cg12864597	5	94955789	GPR150	NM_199243	TSS200	chr5:94955630-94957244	Island	Unclassified_Cell_type_specific	8.17723e-10	1.55522e-07	5.73258
404782	cg22951509	5	94955893	GPR150	NM_199243	TSS200	chr5:94955630-94957244	Island	Unclassified_Cell_type_specific	5.50753e-09	6.33537e-07	5.07541
47380	cg02320454	5	94956017	GPR150	NM_199243	1stExon	chr5:94955630-94957244	Island	Unclassified_Cell_type_specific	5.50753e-09	3.34525e-07	7.31994
371877	cg20764887	5	178004012	COL23A1	NM_173465	Body	chr5:178003623-178004247	Island		9.82566e-10	6.12402e-10	2.81629
164148	cg08475953	5	178004091	COL23A1	NM_173465	Body	chr5:178003623-178004247	Island		2.0043e-09	4.36888e-08	2.09258
118252	cg05996795	6	134159303	MGC34034;MGC34034	NR_027029;NR_027030	Body;Body	chr6:134159126-134159349	Island	Unclassified	4.67458e-09	9.31981e-09	2.22497
252872	cg13681940	6	134159412	MGC34034;MGC34034	NR_027029;NR_027030	Body;Body	chr6:134159126-134159349	S_Shore	Unclassified	3.15038e-10	1.28617e-09	2.97502
215712	cg11475550	7	24324570	NPY	NM_000905	5'UTR	chr7:24323558-24325080	Island		5.50753e-09	6.02825e-09	3.25204
425983	cg24245418	7	24324976	NPY	NM_000905	Body	chr7:24323558-24325080	Island		9.16067e-11	1.86378e-11	4.81675
92149	cg04601228	7	70096029	AUTS2;AUTS2	NM_015570;NM_001127231	Body;Body	chr7:70096263-70096501	N_Shore		5.50753e-09	1.30947e-12	0.35953
356717	cg19793499	7	70096378	AUTS2;AUTS2	NM_015570;NM_001127231	Body;Body	chr7:70096263-70096501	Island		3.96078e-09	6.97565e-13	0.275134
343659	cg18966688	7	70096458	AUTS2;AUTS2	NM_015570;NM_001127231	Body;Body	chr7:70096263-70096501	Island		7.37242e-11	1.14086e-09	0.481391
7591	cg00358442	7	89747958	DPY19L2P4	NR_003551	TSS1500	chr7:89747892-89749036	Island		6.79026e-10	5.99292e-12	3.37262
72244	cg03571927	7	89748238	DPY19L2P4	NR_003551	TSS1500	chr7:89747892-89749036	Island		5.12348e-12	1.28497e-13	7.13244
122443	cg06237774	7	89748278	DPY19L2P4	NR_003551	TSS1500	chr7:89747892-89749036	Island		6.69549e-12	6.89073e-13	4.84541
421894	cg23998645	7	89748294	DPY19L2P4	NR_003551	TSS1500	chr7:89747892-89749036	Island		2.35385e-11	1.47928e-13	5.16457
115959	cg05884394	7	89748671	DPY19L2P4	NR_003551	TSS200	chr7:89747892-89749036	Island		5.62486e-10	1.72194e-09	4.58541
63033	cg03098837	7	89748686	DPY19L2P4	NR_003551	TSS200	chr7:89747892-89749036	Island		1.17795e-09	3.98182e-10	8.9621
362286	cg20137237	7	89749020	DPY19L2P4	NR_003551	Body	chr7:89747892-89749036	Island		1.40922e-09	3.54149e-09	4.85783
64030	cg03150622	7	143105826	EPHA1	NM_005232	1stExon				3.7616e-11	1.62407e-12	4.29503
470485	cg26960083	7	143106298	EPHA1	NM_005232	TSS1500			Unclassified	1.1341e-10	7.52639e-12	3.04648
398913	cg22589161	7	151217575	RHEB	NM_005614	TSS1500	chr7:151216068-151217901	Island		8.17723e-10	1.16621e-09	4.82796
80412	cg03998173	7	151217580	RHEB	NM_005614	TSS1500	chr7:151216068-151217901	Island		3.15038e-10	4.06954e-09	5.33989
85069	cg04233840	8	11560621	GATA4	NM_002052	TSS1500	chr8:11559596-11562956	Island		7.60635e-09	1.73586e-09	0.228167
234978	cg12637676	8	11587161	GATA4	NM_002052	Body				4.67458e-09	7.44309e-10	0.428423
244980	cg13293535	8	11597251	GATA4	NM_002052	Body				1.7219e-10	1.47363e-11	0.309557
161258	cg08309809	8	22960572	TNFRSF10C;TNFRSF10C	NM_003841;NM_003841	5'UTR;1stExon	chr8:22960384-22960927	Island	Unclassified_Cell_type_specific	8.72628e-13	3.95052e-12	4.31326
454233	cg26029345	8	22960820	TNFRSF10C	NM_003841	Body	chr8:22960384-22960927	Island	Unclassified	1.12479e-11	9.58691e-12	3.16435
363458	cg20219381	8	101118083	RGS22	NM_015668	Body	chr8:101117922-101118693	Island		3.88833e-12	8.11424e-15	4.46114
409081	cg23208513	8	101118377	RGS22	NM_015668	TSS200	chr8:101117922-101118693	Island	Unclassified_Cell_type_specific	1.19666e-12	2.58569e-16	5.04333
435815	cg24848035	8	101118525	RGS22	NM_015668	TSS200	chr8:101117922-101118693	Island		1.19666e-12	2.88901e-17	3.75941
2095	cg00090261	8	101118548	RGS22	NM_015668	TSS1500	chr8:101117922-101118693	Island		2.93549e-12	1.21318e-15	3.46253
96222	cg04824711	10	89621740	PTEN;KILLIN	NM_000314;NM_001126049	TSS1500;1stExon	chr10:89621772-89624128	N_Shore	Promoter_Associated	1.39973e-10	3.20648e-12	3.68102
25787	cg01228636	10	89621773	PTEN;KILLIN	NM_000314;NM_001126049	TSS1500;1stExon	chr10:89621772-89624128	Island	Promoter_Associated	1.44625e-11	4.57261e-11	4.54666
92450	cg04616691	10	89621789	PTEN;KILLIN	NM_000314;NM_001126049	TSS1500;1stExon	chr10:89621772-89624128	Island	Promoter_Associated	6.69549e-12	1.21976e-09	7.29456
353906	cg19634213	10	89621792	PTEN;KILLIN	NM_000314;NM_001126049	TSS1500;1stExon	chr10:89621772-89624128	Island	Promoter_Associated	7.37242e-11	3.73142e-10	6.18613
65649	cg03236184	10	89621862	PTEN;KILLIN	NM_000314;NM_001126049	TSS1500;1stExon	chr10:89621772-89624128	Island	Promoter_Associated	1.7219e-10	1.04945e-10	4.31677
349346	cg19358349	10	89621871	PTEN;KILLIN	NM_000314;NM_001126049	TSS1500;1stExon	chr10:89621772-89624128	Island	Promoter_Associated	6.69549e-12	1.58511e-09	4.95625
472609	cg27084903	10	89621920	PTEN;KILLIN	NM_000314;NM_001126049	TSS1500;1stExon	chr10:89621772-89624128	Island	Promoter_Associated	6.69549e-12	5.01872e-12	6.46442
455871	cg26127345	10	89621940	PTEN;KILLIN	NM_000314;NM_001126049	TSS1500;1stExon	chr10:89621772-89624128	Island	Promoter_Associated	1.44625e-11	3.78792e-10	4.90598
96021	cg04812509	10	90342738	RNLS;RNLS	NM_001031709;NM_018363	Body;Body	chr10:90342528-90343221	Island	Promoter_Associated	8.70703e-12	1.82145e-10	4.02062
289168	cg15661332	10	90342814	RNLS;RNLS	NM_001031709;NM_018363	Body;Body	chr10:90342528-90343221	Island	Promoter_Associated	4.64848e-10	8.99873e-08	6.01055
347453	cg19235339	10	90342899	RNLS;RNLS	NM_001031709;NM_018363	1stExon;1stExon	chr10:90342528-90343221	Island	Promoter_Associated	2.58298e-10	6.20413e-10	6.27774
106130	cg05339066	10	90343166	RNLS;RNLS	NM_001031709;NM_018363	TSS200;TSS200	chr10:90342528-90343221	Island	Promoter_Associated	2.11214e-10	2.21243e-10	5.01356
120379	cg06118999	10	90343192	RNLS;RNLS	NM_001031709;NM_018363	TSS200;TSS200	chr10:90342528-90343221	Island	Promoter_Associated	1.39973e-10	9.39777e-10	5.30283
331179	cg18192294	10	90343204	RNLS;RNLS	NM_001031709;NM_018363	TSS200;TSS200	chr10:90342528-90343221	Island	Promoter_Associated	2.58298e-10	3.59973e-09	9.5671
136404	cg06981182	10	90343208	RNLS;RNLS	NM_001031709;NM_018363	TSS200;TSS200	chr10:90342528-90343221	Island	Promoter_Associated	7.37242e-11	1.02915e-10	5.12293
222323	cg11861709	10	90343220	RNLS;RNLS	NM_001031709;NM_018363	TSS200;TSS200	chr10:90342528-90343221	Island	Promoter_Associated	2.58298e-10	1.02007e-09	4.78367
119669	cg06079710	10	90343285	RNLS;RNLS	NM_018363;NM_001031709	TSS1500;TSS1500	chr10:90342528-90343221	S_Shore	Promoter_Associated	1.17795e-09	1.16153e-09	3.05592
450030	cg25746778	10	131758331	EBF3	NM_001005463	Body	chr10:131756690-131758787	Island		1.40922e-09	6.23707e-10	0.148106
305045	cg16589299	10	131758786	EBF3	NM_001005463	Body	chr10:131756690-131758787	Island		3.20819e-15	1.96379e-14	0.0815022
279655	cg15058894	11	9685109	SWAP70	NM_015055	TSS1500	chr11:9685520-9686050	N_Shore	Unclassified	1.7219e-10	7.31692e-13	2.89676
421807	cg23993697	11	9685562	SWAP70	NM_015055	TSS200	chr11:9685520-9686050	Island	Unclassified	5.50753e-09	9.56852e-05	10.9498
352787	cg19570321	11	63258214	HRASLS5;HRASLS5;HRASLS5	NM_001146728;NM_054108;NM_001146729	Body;Body;Body	chr11:63258378-63258804	N_Shore	Unclassified_Cell_type_specific	3.84983e-14	5.97764e-17	3.0212
79105	cg03932723	11	63258523	HRASLS5;HRASLS5;HRASLS5;HRASLS5;HRASLS5;HRASLS5	NM_001146729;NM_001146728;NM_054108;NM_054108;NM_001146728;NM_001146729	1stExon;5'UTR;1stExon;5'UTR;1stExon;5'UTR	chr11:63258378-63258804	Island	Unclassified_Cell_type_specific	3.84983e-14	2.51697e-11	8.26616
189851	cg09952395	11	63258712	HRASLS5;HRASLS5;HRASLS5	NM_001146728;NM_001146729;NM_054108	TSS200;TSS200;TSS200	chr11:63258378-63258804	Island	Unclassified_Cell_type_specific	8.72628e-13	1.54389e-09	13.5669
417699	cg23728669	11	63258734	HRASLS5;HRASLS5;HRASLS5	NM_001146728;NM_001146729;NM_054108	TSS200;TSS200;TSS200	chr11:63258378-63258804	Island	Unclassified_Cell_type_specific	1.19666e-12	1.60646e-08	34.4977
242153	cg13112361	11	63258739	HRASLS5;HRASLS5;HRASLS5	NM_001146728;NM_001146729;NM_054108	TSS200;TSS200;TSS200	chr11:63258378-63258804	Island	Unclassified_Cell_type_specific	1.44625e-11	1.73821e-09	6.30333
394127	cg22250498	11	63258744	HRASLS5;HRASLS5;HRASLS5	NM_001146728;NM_001146729;NM_054108	TSS200;TSS200;TSS200	chr11:63258378-63258804	Island	Unclassified_Cell_type_specific	2.93549e-12	4.32127e-09	13.884
6036	cg00286984	11	63258779	HRASLS5;HRASLS5;HRASLS5	NM_001146728;NM_001146729;NM_054108	TSS200;TSS200;TSS200	chr11:63258378-63258804	Island	Unclassified_Cell_type_specific	8.72628e-13	1.5632e-08	18.0935
158133	cg08145723	11	130029478	ST14	NM_021978	TSS1500	chr11:130029658-130030262	N_Shore		3.11195e-13	2.61538e-17	3.35732
375731	cg21029769	11	130029515	ST14	NM_021978	TSS200	chr11:130029658-130030262	N_Shore		3.11195e-13	2.96467e-19	3.72142
454116	cg26021246	11	130029615	ST14	NM_021978	TSS200	chr11:130029658-130030262	N_Shore		2.14949e-13	2.88901e-17	3.98833
334071	cg18373354	11	130029684	ST14;ST14	NM_021978;NM_021978	1stExon;5'UTR	chr11:130029658-130030262	Island		4.45939e-13	3.74171e-21	7.63278
371690	cg20749769	11	130029961	ST14	NM_021978	Body	chr11:130029658-130030262	Island	Unclassified_Cell_type_specific	9.62457e-14	3.84908e-20	9.76718
192141	cg10089145	11	130030103	ST14	NM_021978	Body	chr11:130029658-130030262	Island		2.24573e-14	9.15866e-16	7.05691
341465	cg18824990	12	54360262	HOTAIR	NR_003716	Body	chr12:54360374-54360660	N_Shore		8.91695e-09	5.60167e-09	0.222103
294866	cg16006349	12	54360460	HOTAIR	NR_003716	Body	chr12:54360374-54360660	Island		3.96078e-09	1.91466e-10	0.227863
52846	cg02595280	12	117674278	NOS1	NM_000620	Body			Unclassified	2.82816e-09	2.64231e-10	0.277219
49015	cg02397205	12	117796245	NOS1	NM_000620	5'UTR	chr12:117798076-117799448	N_Shore		5.62486e-10	2.21093e-09	0.392809
50953	cg02500231	12	117797209	NOS1	NM_000620	5'UTR	chr12:117798076-117799448	N_Shore		4.67458e-09	1.24032e-09	0.308436
412693	cg23421128	12	117797635	NOS1	NM_000620	5'UTR	chr12:117798076-117799448	N_Shore		6.47774e-09	6.90662e-09	0.261673
407919	cg23137039	13	50069509	PHF11;PHF11	NM_001040444;NM_001040443	TSS1500;TSS1500	chr13:50070022-50070719	N_Shore	Promoter_Associated_Cell_type_specific	9.82566e-10	1.29339e-08	4.59829
46724	cg02289189	13	50070045	PHF11;PHF11;PHF11	NM_001040443;NM_001040444;NM_001040443	1stExon;TSS1500;5'UTR	chr13:50070022-50070719	Island	Promoter_Associated	9.82566e-10	6.9446e-08	8.17972
101257	cg05080330	13	50070102	PHF11;PHF11;PHF11	NM_001040443;NM_001040444;NM_001040443	1stExon;TSS1500;5'UTR	chr13:50070022-50070719	Island	Promoter_Associated	4.72502e-11	8.12087e-09	7.27805
438071	cg24984523	13	50070436	PHF11;PHF11	NM_001040444;NM_001040443	TSS200;Body	chr13:50070022-50070719	Island	Promoter_Associated	2.98137e-11	2.04523e-12	5.84765
25514	cg01214340	13	50070499	PHF11;PHF11	NM_001040444;NM_001040443	TSS200;Body	chr13:50070022-50070719	Island	Promoter_Associated	3.7616e-11	3.04284e-12	3.42971
429675	cg24481868	13	50070504	PHF11;PHF11	NM_001040444;NM_001040443	TSS200;Body	chr13:50070022-50070719	Island	Promoter_Associated	1.44625e-11	1.37139e-13	3.2363
2152	cg00092518	13	50070550	PHF11;PHF11;PHF11	NM_001040443;NM_001040444;NM_001040444	Body;1stExon;5'UTR	chr13:50070022-50070719	Island	Promoter_Associated	3.7616e-11	1.77658e-13	2.92532
289311	cg15672437	13	113764555	F7;F7	NM_000131;NM_019616	Body;Body	chr13:113761566-113765534	Island		6.79026e-10	1.28285e-10	4.05629
67605	cg03338754	13	113765397	F7;F7	NM_000131;NM_019616	Body;Body	chr13:113761566-113765534	Island		6.09556e-14	5.23211e-19	4.3765
169089	cg08755784	16	27829728	GSG1L;GSG1L	NM_144675;NM_001109763	Body;Body				2.0043e-09	8.45164e-11	0.347139
62770	cg03082589	16	27829751	GSG1L;GSG1L	NM_144675;NM_001109763	Body;Body				9.82566e-10	2.87604e-11	0.342697
79876	cg03972071	18	72917163	ZADH2	NM_175907	Body	chr18:72916107-72917233	Island	Promoter_Associated_Cell_type_specific	5.50753e-09	1.58264e-10	0.331983
391726	cg22088248	18	72917387	ZADH2	NM_175907	Body	chr18:72916107-72917233	S_Shore	Promoter_Associated_Cell_type_specific	3.96078e-09	1.13034e-10	0.357406
442843	cg25292638	18	72917450	ZADH2	NM_175907	Body	chr18:72916107-72917233	S_Shore	Promoter_Associated_Cell_type_specific	3.83161e-10	1.0176e-11	0.426058
302309	cg16440058	20	32856846	ASIP	NM_001672	Body	chr20:32856659-32857248	Island	Unclassified_Cell_type_specific	2.98137e-11	2.69003e-13	3.71376
104806	cg05267394	20	32856898	ASIP	NM_001672	Body	chr20:32856659-32857248	Island	Unclassified_Cell_type_specific	2.35385e-11	1.28497e-13	3.87689
306231	cg16655240	20	32857072	ASIP	NM_001672	3'UTR	chr20:32856659-32857248	Island	Unclassified_Cell_type_specific	1.44625e-11	1.20941e-12	4.60653
3807	cg00169792	20	50418554	SALL4	NM_020436	Body	chr20:50417312-50419045	Island	Unclassified_Cell_type_specific	3.96078e-09	4.32127e-09	2.68447
262694	cg14160518	20	50418952	SALL4;SALL4	NM_020436;NM_020436	1stExon;5'UTR	chr20:50417312-50419045	Island		2.58298e-10	1.24308e-11	2.67405
123477	cg06303238	20	50418959	SALL4;SALL4	NM_020436;NM_020436	1stExon;5'UTR	chr20:50417312-50419045	Island		5.62486e-10	9.77698e-11	2.46598
86630	cg04312620	20	50419214	SALL4	NM_020436	TSS200	chr20:50417312-50419045	S_Shore		3.15038e-10	2.12023e-11	2.54139
447230	cg25570495	20	50419231	SALL4	NM_020436	TSS200	chr20:50417312-50419045	S_Shore		9.82566e-10	1.35812e-10	2.32027
229388	cg12288473	20	50419274	SALL4	NM_020436	TSS1500	chr20:50417312-50419045	S_Shore		6.47774e-09	1.61737e-09	2.75859
305745	cg16628066	21	36041576	CLIC6	NM_053277	TSS200	chr21:36041305-36043224	Island		1.39973e-10	3.84502e-12	5.75985
346985	cg19200589	21	36041605	CLIC6	NM_053277	TSS200	chr21:36041305-36043224	Island		1.44625e-11	2.87822e-14	7.91334
329000	cg18074297	21	36041612	CLIC6	NM_053277	TSS200	chr21:36041305-36043224	Island		6.69549e-12	4.43279e-12	4.80386
216460	cg11528328	21	36041683	CLIC6	NM_053277	TSS200	chr21:36041305-36043224	Island	Unclassified_Cell_type_specific	5.12348e-12	6.51393e-13	6.59212
203317	cg10722799	21	36041699	CLIC6	NM_053277	1stExon	chr21:36041305-36043224	Island	Unclassified_Cell_type_specific	5.12348e-12	6.4043e-11	4.92617
383479	cg21537230	21	36043248	CLIC6	NM_053277	Body	chr21:36041305-36043224	S_Shore		6.47774e-09	4.33721e-08	4.92072
120638	cg06134567	22	46658398	PKDREJ	NM_006071	1stExon	chr22:46658397-46659332	Island		1.39973e-10	2.59249e-13	2.73093
214152	cg11377136	22	46658960	PKDREJ	NM_006071	1stExon	chr22:46658397-46659332	Island	Unclassified_Cell_type_specific	1.39973e-10	2.94856e-12	3.2239
