# Supplementary material for: Integrated genetic and epigenetic analysis defines novel molecular subgroups in rhabdomyosarcoma
Source: Nat Commun. 2015 Jul 3;6:7557. doi: 10.1038/ncomms8557 (PMC4506514; doi:10.1038/ncomms8557)
Supplement: Supplementary Data 9 — Differentially methylated probes between cluster E1 and E2. [file ncomms8557-s10.xlsx]

## Sheet: Sheet1
Supplementary Data 9. Differentially methylated probes between cluster E1 and E2.
Index	TargetID	CHR	MAPINFO	UCSC_REFGENE_NAME	UCSC_REFGENE_ACCESSION	UCSC_REFGENE_GROUP	UCSC_CPG_ISLANDS_NAME	REGULATORY_FEATURE_GROUP	Wilcoxon p value	BH q value	Fold change (E2/E1)
286331	cg15487867	1	1475742	C1orf70	NM_001114748	TSS200	N_Shore	Gene_Associated_Cell_type_specific	6.65642e-05	0.00660739	11.1713
299840	cg16306898	1	1475675	C1orf70	NM_001114748	1stExon	N_Shore	Gene_Associated_Cell_type_specific	9.91067e-05	0.00660739	11.6255
17179	cg00813378	1	1475209	C1orf70	NM_001114748	Body	Island	Gene_Associated_Cell_type_specific	0.000143483	0.00784322	2.80737
397546	cg22497741	1	1475644	C1orf70	NM_001114748	Body	N_Shore	Gene_Associated_Cell_type_specific	0.000545826	0.00958149	7.75331
305288	cg16601494	1	1475737	C1orf70;C1orf70	NM_001114748;NM_001114748	5'UTR;1stExon	N_Shore	Gene_Associated_Cell_type_specific	9.91067e-05	0.00660739	3.92844
143508	cg07347092	12	124246927	DNAH10	NM_207437	TSS200	Island	Promoter_Associated	0.000980713	0.0114342	2.12711
131491	cg06745944	12	124246391	DNAH10	NM_207437	TSS1500	N_Shore	Promoter_Associated	6.65642e-05	0.00466753	4.13451
57392	cg02823783	12	124246919	DNAH10	NM_207437	TSS200	Island	Promoter_Associated	0.000980713	0.0114342	2.35604
470945	cg26986180	12	124246525	DNAH10	NM_207437	TSS1500	Island	Promoter_Associated	0.000400864	0.00666081	3.38002
473321	cg27125645	12	124246434	DNAH10	NM_207437	TSS1500	N_Shore	Promoter_Associated	0.000545826	0.00660739	2.68748
41555	cg02026062	6	117086479	FAM162B	NM_001085480	Body	Island		4.43761e-05	0.00660739	2.45492
148984	cg07641160	6	117086850	FAM162B;FAM162B	NM_001085480;NM_001085480	1stExon;5'UTR	Island	Unclassified_Cell_type_specific	0.000736644	0.0120959	4.2908
185232	cg09681167	2	237078026	GBX2	NM_001485	TSS1500	Island		4.43761e-05	0.00495126	6.26952
355209	cg19714279	2	237077920	GBX2	NM_001485	TSS1500	Island		0.000143483	0.00434729	3.67174
57318	cg02818811	12	75728458	GLIPR1L1	NM_152779	TSS200		Unclassified	0.000205609	0.0248237	10.1528
149704	cg07684809	12	75728212	GLIPR1L1	NM_152779	TSS1500		Unclassified	9.91067e-05	0.00859098	4.09862
350519	cg19430489	12	75728104	GLIPR1L1	NM_152779	TSS1500	S_Shelf	Unclassified	0.000143483	0.0110955	4.84896
425843	cg24234651	12	75728471	GLIPR1L1;GLIPR1L1	NM_152779;NM_152779	5'UTR;1stExon		Unclassified	0.000143483	0.00904971	4.62334
376574	cg21087137	12	75728469	GLIPR1L1;GLIPR1L1	NM_152779;NM_152779	5'UTR;1stExon		Unclassified	0.000143483	0.00784322	4.63893
292952	cg15892785	1	6309343	GPR153	NM_207370	3'UTR	Island	Unclassified_Cell_type_specific	0.000980713	0.0124777	2.70928
145934	cg07480647	1	6309724	GPR153	NM_207370	Body	Island	Unclassified_Cell_type_specific	0.000980713	0.00982936	2.84379
187662	cg09827752	1	2461823	HES5	NM_001010926	TSS200	Island		0.000143483	0.0516583	5.83342
323814	cg17755964	1	2461834	HES5	NM_001010926	TSS200	Island		9.91067e-05	0.039416	6.66636
417214	cg23697546	12	54424085	HOXC4;HOXC5;HOXC6;HOXC6	NM_014620;NR_003084;NM_153693;NM_004503	5'UTR;Body;3'UTR;3'UTR	N_Shore	Unclassified_Cell_type_specific	0.000736644	0.0110955	2.42537
478604	cg27441225	12	54422350	HOXC4;HOXC5;HOXC6;HOXC6	NM_014620;NR_003084;NM_004503;NM_153693	5'UTR;Body;1stExon;5'UTR	N_Shore		0.000545826	0.00835232	3.36747
85413	cg04251368	11	2890587	KCNQ1DN	NR_024627	TSS1500	Island		0.000400864	0.00925511	2.14244
445870	cg25478600	11	2890605	KCNQ1DN	NR_024627	TSS1500	Island		0.000400864	0.00904971	2.19426
337651	cg18586886	6	30652399	KIAA1949;KIAA1949	NM_001134870;NM_133471	Body;1stExon	N_Shore	Promoter_Associated	0.000736644	0.0256238	5.49982
171522	cg08887400	6	30652376	KIAA1949;KIAA1949	NM_001134870;NM_133471	Body;1stExon	N_Shelf	Promoter_Associated	0.000288445	0.0448165	4.4022
416300	cg23651323	1	161068138	KLHDC9;KLHDC9;KLHDC9	NM_001007256;NM_001007255;NM_152366	TSS200;TSS200;TSS200	Island	Unclassified	6.65642e-05	0.00833806	2.7982
443284	cg25320115	1	161068233	KLHDC9;KLHDC9;KLHDC9;KLHDC9;KLHDC9	NM_001007255;NM_152366;NM_001007255;NM_152366;NM_001007256	5'UTR;5'UTR;1stExon;1stExon;5'UTR	Island	Unclassified	0.000143483	0.018711	2.0611
253646	cg13717446	17	62777761	LOC146880;LOC146880	NR_026899;NR_027487	Body;TSS200	Island		0.000980713	0.0105757	2.17087
222055	cg11849086	17	62776530	LOC146880;LOC146880	NR_027487;NR_026899	Body;Body	Island	Promoter_Associated	0.000545826	0.0210394	3.4115
304456	cg16561266	17	62777777	LOC146880;LOC146880	NR_026899;NR_027487	Body;TSS200	Island		0.000400864	0.00917361	2.07764
172449	cg08940787	17	62777648	LOC146880;LOC146880	NR_026899;NR_027487	Body;TSS200	Island		0.000545826	0.00859098	2.39422
97936	cg04906879	2	171571842	LOC440925;SP5	NR_027433;NM_001003845	TSS1500;TSS200	Island		0.000545826	0.0105192	2.3575
122988	cg06272543	2	171571716	LOC440925;SP5	NR_027433;NM_001003845	TSS1500;TSS200	Island		0.000545826	0.0149586	2.16346
325765	cg17873451	2	171571851	LOC440925;SP5	NR_027433;NM_001003845	TSS1500;TSS200	Island		0.000545826	0.0101054	2.3751
391495	cg22071224	2	171572348	LOC440925;SP5	NR_027433;NM_001003845	TSS1500;Body	Island		0.000288445	0.0103808	2.33837
284476	cg15377586	2	171571853	LOC440925;SP5	NR_027433;NM_001003845	TSS1500;TSS200	Island		0.000400864	0.00904971	2.46497
432399	cg24648594	2	171571797	LOC440925;SP5	NR_027433;NM_001003845	TSS1500;TSS200	Island		0.000288445	0.00917361	2.42538
274736	cg14768335	2	171571855	LOC440925;SP5	NR_027433;NM_001003845	TSS1500;TSS200	Island		0.000980713	0.0101054	2.58333
137000	cg07013787	2	171572499	LOC440925;SP5	NR_027433;NM_001003845	TSS1500;Body	Island		0.000288445	0.00925511	2.32731
320627	cg17527142	3	49027225	P4HTM;P4HTM	NM_177939;NM_177938	TSS200;TSS200	Island	Promoter_Associated	0.000288445	0.0207214	2.72911
279274	cg15034779	3	49027243	P4HTM;P4HTM	NM_177939;NM_177938	TSS200;TSS200	Island	Promoter_Associated	0.000400864	0.0155604	2.69115
442427	cg25264370	3	49027283	P4HTM;P4HTM	NM_177939;NM_177938	TSS200;TSS200	Island	Promoter_Associated	0.000736644	0.0164372	2.53097
76571	cg03791385	3	49027227	P4HTM;P4HTM	NM_177939;NM_177938	TSS200;TSS200	Island	Promoter_Associated	0.000400864	0.0130223	2.56516
150164	cg07707611	3	49027175	P4HTM;P4HTM	NM_177939;NM_177938	TSS200;TSS200	Island	Promoter_Associated	0.000400864	0.0138147	2.37246
378505	cg21197973	3	49027347	P4HTM;P4HTM;P4HTM;P4HTM	NM_177938;NM_177938;NM_177939;NM_177939	5'UTR;1stExon;5'UTR;1stExon	Island	Promoter_Associated	0.000288445	0.0131959	2.39526
130018	cg06666008	11	31819464	PAX6;PAX6;PAX6	NM_001604;NM_001127612;NM_000280	Body;Body;Body	N_Shore		0.000400864	0.00660739	4.44862
454240	cg26029734	11	31819380	PAX6;PAX6;PAX6	NM_001604;NM_001127612;NM_000280	Body;Body;Body	N_Shore		0.000736644	0.00808703	2.94781
358695	cg19909865	4	134074421	PCDH10	NM_032961	Body	S_Shore		0.000545826	0.00904971	2.95347
417465	cg23713176	4	134074369	PCDH10;PCDH10;PCDH10	NM_032961;NM_020815;NM_020815	Body;3'UTR;1stExon	S_Shore		0.000400864	0.00861421	2.94179
113736	cg05762694	10	103990984	PITX3	NM_005029	Body	Island		0.000736644	0.0129564	2.16741
151038	cg07754999	10	103991057	PITX3	NM_005029	Body	Island		0.000205609	0.00957667	2.19598
46885	cg02297063	19	1132389	SBNO2;SBNO2	NM_014963;NM_001100122	Body;TSS200		Promoter_Associated	0.000288445	0.0292505	7.08709
357947	cg19864130	19	1132420	SBNO2;SBNO2	NM_014963;NM_001100122	Body;TSS200		Promoter_Associated	0.000288445	0.0207214	3.8093
298625	cg16238993	19	1132372	SBNO2;SBNO2	NM_014963;NM_001100122	Body;TSS200		Promoter_Associated	0.000143483	0.0291294	4.3269
56844	cg02791973	19	1132256	SBNO2;SBNO2;SBNO2	NM_014963;NM_001100122;NM_001100122	Body;1stExon;5'UTR		Promoter_Associated	0.000736644	0.033223	6.56879
32544	cg01571735	2	171572900	SP5	NM_001003845	Body	Island		0.000400864	0.0105781	2.50559
21946	cg01042246	2	171572902	SP5	NM_001003845	Body	Island		0.000400864	0.0101054	2.49665
225316	cg12045337	2	171572714	SP5	NM_001003845	Body	Island		0.000288445	0.011576	2.41467
341011	cg18798922	2	171572863	SP5	NM_001003845	Body	Island		0.000288445	0.00925511	2.71072
91875	cg04586407	16	31008574	STX1B	NM_052874	Body	N_Shore	Promoter_Associated	0.000736644	0.0110863	4.71087
87822	cg04374711	16	31008960	STX1B	NM_052874	Body	Island	Promoter_Associated	0.000545826	0.0130223	4.04576
39228	cg01915516	1	3568243	TP73	NM_005427	TSS1500	Island		0.000736644	0.0207214	2.56847
6229	cg00295572	1	3568236	TP73	NM_005427	TSS1500	Island		0.000288445	0.0210394	2.50545
80887	cg04021697	1	3567303	WDR8	NM_017818	TSS1500	Island	Promoter_Associated	0.000288445	0.0156665	2.27391
346123	cg19135761	1	3567214	WDR8	NM_017818	TSS1500	Island	Promoter_Associated	0.000736644	0.017258	2.15627
114098	cg05781968	3	55515607	WNT5A	NM_003392	Body	Island		0.000980713	0.0101054	4.08355
287812	cg15585318	3	55515168	WNT5A	NM_003392	Body	Island		0.000205609	0.00808703	3.02125
159481	cg08217388	3	55516366	WNT5A	NM_003392	Body	Island	Unclassified	0.000736644	0.0158519	2.05168
236978	cg12769705	10	125521557	CPXM2	NM_198148	Body			0.000980713	0.0248237	0.375255
116416	cg05906144	10	125521535	CPXM2	NM_198148	Body			0.000288445	0.0139576	0.310587
224369	cg11985321	7	158336016	PTPRN2;PTPRN2;PTPRN2	NM_002847;NM_130842;NM_130843	Body;Body;Body			0.000736644	0.0130223	0.427062
229511	cg12297440	7	157523408	PTPRN2;PTPRN2;PTPRN2	NM_002847;NM_130842;NM_130843	Body;Body;Body	N_Shore		0.000205609	0.0101054	0.440085
