# Supplementary material for: Integrated genetic and epigenetic analysis defines novel molecular subgroups in rhabdomyosarcoma
Source: Nat Commun. 2015 Jul 3;6:7557. doi: 10.1038/ncomms8557 (PMC4506514; doi:10.1038/ncomms8557)
Supplement: Supplementary Data 10 — Differentially methylated probes between cluster A1 and A2. [file ncomms8557-s11.xlsx]

## Sheet: Sheet1
Supplementary Data 10. Differentially methylated probes between cluster A1 and A2.
Index	TargetID	CHR	MAPINFO	UCSC_REFGENE_NAME	UCSC_REFGENE_ACCESSION	UCSC_REFGENE_GROUP	UCSC_CPG_ISLANDS_NAME	REGULATORY_FEATURE_GROUP	Wilcoxon p value	BH q value	Fold change (A2/A1)
342529	cg18888655	19	17403176	ABHD8	NM_024527	3'UTR	Island	Promoter_Associated	6.65668e-08	0.000382265	0.326326
228783	cg12247222	19	17403313	ABHD8	NM_024527	3'UTR	Island	Promoter_Associated	6.65668e-08	0.00017509	0.282675
374496	cg20952901	19	17403529	ABHD8	NM_024527	Body	Island	Promoter_Associated	2.66267e-07	0.000486609	0.361027
221408	cg11816841	3	46734995	ALS2CL	NM_147129	5'UTR	Island	Promoter_Associated_Cell_type_specific	4.65967e-07	3.29282e-07	0.138241
350935	cg19455322	3	46735335	ALS2CL	NM_147129	TSS200	Island	Promoter_Associated_Cell_type_specific	7.98801e-07	3.88302e-05	0.229019
142293	cg07279281	3	46735319	ALS2CL	NM_147129	TSS200	Island	Promoter_Associated_Cell_type_specific	7.98801e-07	5.22639e-06	0.192604
106784	cg05369142	3	46735009	ALS2CL	NM_147129	5'UTR	Island	Promoter_Associated_Cell_type_specific	7.98801e-07	4.20559e-06	0.165647
413023	cg23444101	3	46735152	ALS2CL;ALS2CL	NM_147129;NM_147129	1stExon;5'UTR	Island	Promoter_Associated_Cell_type_specific	4.65967e-07	1.17724e-07	0.187941
99543	cg04990724	3	46735154	ALS2CL;ALS2CL	NM_147129;NM_147129	1stExon;5'UTR	Island	Promoter_Associated_Cell_type_specific	4.65967e-07	7.29676e-08	0.132942
407422	cg23100152	11	10472156	AMPD3	NM_000480	TSS200	Island	Promoter_Associated_Cell_type_specific	4.65967e-07	4.54281e-08	0.114433
285880	cg15461888	11	10472149	AMPD3	NM_000480	TSS200	Island	Promoter_Associated_Cell_type_specific	7.98801e-07	2.00109e-07	0.185937
288169	cg15605858	15	29395932	APBA2;APBA2	NM_001130414;NM_005503	Body;Body	Island	Unclassified	1.33134e-07	3.92662e-05	0.326544
114281	cg05790451	15	29396200	APBA2;APBA2	NM_001130414;NM_005503	Body;Body	Island	Unclassified	4.65967e-07	5.89405e-08	0.201486
475724	cg27275352	19	19652066	CILP2	NM_153221	Body	S_Shore	Promoter_Associated	6.65668e-08	1.85311e-06	0.226037
425788	cg24229589	19	19651962	CILP2	NM_153221	Body	Island		6.65668e-08	3.92025e-06	0.224265
97554	cg04887807	4	5021311	CYTL1	NM_018659	TSS200	Island		2.66267e-07	1.24465e-09	0.1501
244384	cg13255282	4	5021236	CYTL1	NM_018659	TSS200	Island		4.65967e-07	4.01734e-08	0.139235
407366	cg23097402	1	50883394	DMRTA2	NM_032110	3'UTR	Island		7.98801e-07	4.97181e-05	0.359025
80224	cg03989480	1	50885352	DMRTA2	NM_032110	Body	Island		1.33134e-07	1.39004e-05	0.42492
327342	cg17974684	2	71694284	DYSF;DYSF;DYSF;DYSF;DYSF;DYSF;DYSF;DYSF;DYSF;DYSF;DYSF;DYSF;DYSF;DYSF	NM_001130455;NM_001130979;NM_001130980;NM_001130982;NM_001130976;NM_001130987;NM_001130986;NM_001130981;NM_001130984;NM_001130983;NM_001130978;NM_001130985;NM_003494;NM_001130977	Body;Body;Body;Body;Body;Body;Body;Body;Body;Body;Body;Body;Body;Body	S_Shore	Unclassified_Cell_type_specific	4.65967e-07	6.16216e-06	0.231022
64407	cg03170698	2	71694016	DYSF;DYSF;DYSF;DYSF;DYSF;DYSF;DYSF;DYSF;DYSF;DYSF;DYSF;DYSF;DYSF;DYSF	NM_001130979;NM_001130980;NM_001130987;NM_001130986;NM_001130976;NM_001130983;NM_001130981;NM_001130985;NM_001130455;NM_001130978;NM_001130982;NM_003494;NM_001130977;NM_001130984	Body;Body;1stExon;1stExon;Body;1stExon;Body;1stExon;1stExon;Body;1stExon;Body;Body;1stExon	Island	Unclassified_Cell_type_specific	7.98801e-07	7.29676e-08	0.217276
208347	cg11027058	2	71693887	DYSF;DYSF;DYSF;DYSF;DYSF;DYSF;DYSF;DYSF;DYSF;DYSF;DYSF;DYSF;DYSF;DYSF;DYSF;DYSF;DYSF;DYSF;DYSF;DYSF;DYSF	NM_001130986;NM_001130982;NM_001130976;NM_001130983;NM_001130984;NM_001130981;NM_001130985;NM_001130985;NM_001130978;NM_001130982;NM_003494;NM_001130979;NM_001130980;NM_001130986;NM_001130987;NM_001130455;NM_001130983;NM_001130455;NM_001130987;NM_001130977;NM_001130984	5'UTR;5'UTR;Body;1stExon;5'UTR;Body;1stExon;5'UTR;Body;1stExon;Body;Body;Body;1stExon;1stExon;1stExon;5'UTR;5'UTR;5'UTR;Body;1stExon	Island	Unclassified_Cell_type_specific	4.65967e-07	3.59785e-05	0.262056
74291	cg03674127	2	71693870	DYSF;DYSF;DYSF;DYSF;DYSF;DYSF;DYSF;DYSF;DYSF;DYSF;DYSF;DYSF;DYSF;DYSF;DYSF;DYSF;DYSF;DYSF;DYSF;DYSF;DYSF	NM_001130986;NM_001130982;NM_001130976;NM_001130983;NM_001130984;NM_001130981;NM_001130985;NM_001130985;NM_001130978;NM_001130982;NM_003494;NM_001130979;NM_001130980;NM_001130986;NM_001130987;NM_001130455;NM_001130983;NM_001130455;NM_001130987;NM_001130977;NM_001130984	5'UTR;5'UTR;Body;1stExon;5'UTR;Body;1stExon;5'UTR;Body;1stExon;Body;Body;Body;1stExon;1stExon;1stExon;5'UTR;5'UTR;5'UTR;Body;1stExon	Island	Unclassified_Cell_type_specific	7.98801e-07	9.04751e-05	0.265722
114831	cg05822532	7	73442531	ELN;ELN;ELN;ELN;ELN	NM_000501;NM_001081753;NM_001081752;NM_001081754;NM_001081755	1stExon;1stExon;1stExon;1stExon;1stExon			1.33134e-07	8.55159e-06	0.280164
407846	cg23129573	7	73442487	ELN;ELN;ELN;ELN;ELN;ELN;ELN;ELN;ELN;ELN	NM_001081752;NM_001081754;NM_001081753;NM_001081754;NM_000501;NM_001081755;NM_000501;NM_001081753;NM_001081752;NM_001081755	5'UTR;5'UTR;1stExon;1stExon;1stExon;5'UTR;5'UTR;5'UTR;1stExon;1stExon			7.98801e-07	2.78439e-06	0.234459
149704	cg07684809	12	75728212	GLIPR1L1	NM_152779	TSS1500		Unclassified	4.65967e-07	1.40659e-05	0.11108
425843	cg24234651	12	75728471	GLIPR1L1;GLIPR1L1	NM_152779;NM_152779	5'UTR;1stExon		Unclassified	7.98801e-07	6.93917e-06	0.0815431
352101	cg19526130	1	59612408	LOC729467	NR_027120	Body	Island	Unclassified	6.65668e-08	7.72478e-07	0.177499
457924	cg26246897	1	59612710	LOC729467	NR_027120	TSS1500	Island	Unclassified	1.33134e-07	9.59653e-06	0.171676
185859	cg09721739	3	139396924	NMNAT3	NM_178177	TSS200	S_Shore	Promoter_Associated	6.65668e-08	4.20559e-06	0.168985
329777	cg18116154	3	139396524	NMNAT3	NM_178177	5'UTR	Island	Promoter_Associated	1.33134e-07	6.47683e-06	0.164258
97454	cg04883903	12	117798954	NOS1	NM_000620	5'UTR	Island		4.65967e-07	6.45608e-06	0.169301
97774	cg04899175	12	117798748	NOS1	NM_000620	5'UTR	Island		7.98801e-07	5.86727e-06	0.234379
71544	cg03538436	12	117799370	NOS1;NOS1	NM_000620;NM_000620	5'UTR;1stExon	Island		4.65967e-07	1.33275e-09	0.202039
336534	cg18517266	19	5827811	NRTN	NM_004558	Body	Island		1.33134e-07	0.000133207	0.238807
217203	cg11575912	19	5828299	NRTN	NM_004558	3'UTR	Island		4.65967e-07	0.000200662	0.230811
273587	cg14694342	19	5828172	NRTN	NM_004558	Body	Island	Promoter_Associated	6.65668e-08	0.000172411	0.233519
308777	cg16793394	14	57278084	OTX2	NM_021728	TSS1500	Island		2.66267e-07	5.63724e-05	0.358283
104295	cg05241355	14	57278351	OTX2	NM_021728	TSS1500	N_Shore		4.65967e-07	1.22752e-05	0.260021
335413	cg18451814	14	57278188	OTX2	NM_021728	TSS1500	Island		7.98801e-07	0.000297755	0.450944
264649	cg14248715	14	57284096	OTX2OS1	NR_029385	Body	Island		4.65967e-07	3.33801e-07	0.20424
439792	cg25092838	14	57279115	OTX2OS1	NR_029385	TSS1500	Island		1.33134e-07	1.06292e-05	0.35726
413543	cg23478293	14	57279275	OTX2OS1	NR_029385	TSS1500	S_Shore		1.33134e-07	4.85258e-07	0.277328
421445	cg23974194	14	57284319	OTX2OS1	NR_029385	Body	Island		1.33134e-07	5.11315e-11	0.205082
44308	cg02161478	14	57279669	OTX2OS1	NR_029385	TSS1500	S_Shore		4.65967e-07	2.71327e-06	0.272598
91094	cg04548856	14	57284528	OTX2OS1	NR_029385	Body	Island		6.65668e-08	2.44869e-05	0.392677
100473	cg05039004	1	29586299	PTPRU;PTPRU;PTPRU	NM_133178;NM_133177;NM_005704	Body;Body;Body	Island	Unclassified_Cell_type_specific	6.65668e-08	5.30926e-06	0.19524
98462	cg04933208	1	29586414	PTPRU;PTPRU;PTPRU	NM_133178;NM_133177;NM_005704	Body;Body;Body	Island	Unclassified_Cell_type_specific	1.33134e-07	6.76973e-06	0.192778
389484	cg21929771	1	29586580	PTPRU;PTPRU;PTPRU	NM_133178;NM_133177;NM_005704	Body;Body;Body	Island	Unclassified_Cell_type_specific	4.65967e-07	7.29676e-08	0.108875
469110	cg26884027	1	29586418	PTPRU;PTPRU;PTPRU	NM_133178;NM_133177;NM_005704	Body;Body;Body	Island	Unclassified_Cell_type_specific	1.33134e-07	6.91772e-06	0.267593
385991	cg21695485	11	66824219	RHOD	NM_014578	TSS200	Island	Unclassified_Cell_type_specific	1.33134e-07	3.6603e-05	0.23277
289685	cg15693066	11	66824189	RHOD	NM_014578	TSS200	Island	Unclassified_Cell_type_specific	1.33134e-07	0.000145171	0.2284
88707	cg04420309	11	66824445	RHOD	NM_014578	1stExon	Island	Unclassified_Cell_type_specific	6.65668e-08	0.00027171	0.255824
6556	cg00310968	1	118727904	SPAG17	NM_206996	TSS200	Island		1.33134e-07	4.20118e-05	0.223939
23342	cg01105494	1	118727908	SPAG17	NM_206996	TSS200	Island		4.65967e-07	0.000201173	0.292288
44116	cg02152120	1	118727840	SPAG17;SPAG17	NM_206996;NM_206996	5'UTR;1stExon	Island		1.33134e-07	4.61086e-05	0.254302
289634	cg15690347	19	50931515	SPIB	NM_003121	Body	Island	Unclassified	1.33134e-07	5.39372e-06	0.28627
278806	cg15007959	19	50931432	SPIB	NM_003121	Body	Island	Unclassified	4.65967e-07	8.60205e-07	0.240189
323288	cg17723653	10	75407823	SYNPO2L;SYNPO2L	NM_024875;NM_001114133	Body;Body	S_Shore		2.66267e-07	0.000232471	0.332256
149488	cg07671858	10	75407585	SYNPO2L;SYNPO2L	NM_024875;NM_001114133	Body;Body	Island	Unclassified_Cell_type_specific	1.33134e-07	8.66592e-06	0.176158
229832	cg12317414	10	75407991	SYNPO2L;SYNPO2L	NM_024875;NM_001114133	Body;Body	S_Shore		6.65668e-08	5.87916e-06	0.325304
262457	cg14149680	11	2187632	TH;TH;TH	NM_199292;NM_199293;NM_000360	Body;Body;Body	Island	Unclassified_Cell_type_specific	1.33134e-07	9.22506e-07	0.164604
378363	cg21191514	11	2187921	TH;TH;TH	NM_199292;NM_199293;NM_000360	Body;Body;Body	Island	Unclassified_Cell_type_specific	2.66267e-07	0.00116386	0.431751
165286	cg08539872	10	73004610	UNC5B	NM_170744	Body			1.33134e-07	2.2574e-11	0.105435
435664	cg24839386	10	73004576	UNC5B	NM_170744	Body			2.66267e-07	4.20355e-10	0.157199
33808	cg01636650	3	38040315	VILL	NM_015873	Body	Island	Promoter_Associated	4.65967e-07	2.93926e-05	0.243208
151107	cg07759247	3	38040636	VILL	NM_015873	Body	S_Shore	Promoter_Associated	6.65668e-08	5.11315e-11	0.155927
450358	cg25767504	3	38040374	VILL	NM_015873	Body	Island	Promoter_Associated	6.65668e-08	7.29676e-08	0.195848
271652	cg14591123	3	38040395	VILL	NM_015873	Body	Island	Promoter_Associated	2.66267e-07	1.62924e-05	0.270012
423538	cg24091371	1	28286411	XKR8	NM_018053	TSS200	Island	Promoter_Associated	7.98801e-07	1.85123e-06	0.0847967
372549	cg20809881	1	28286102	XKR8	NM_018053	TSS1500	Island	Promoter_Associated	7.98801e-07	9.03071e-09	0.21477
