# Supplementary material for: Integrated genetic and epigenetic analysis defines novel molecular subgroups in rhabdomyosarcoma
Source: Nat Commun. 2015 Jul 3;6:7557. doi: 10.1038/ncomms8557 (PMC4506514; doi:10.1038/ncomms8557)
Supplement: Supplementary Data 11 — Pathway analysis for gene list of E1/E2 vs. A1/A2. [file ncomms8557-s12.xlsx]

## Sheet: Sheet1
Supplementary Data 11. Pathway analysis for gene list of E1/E2 vs. A1/A2.
Ingenuity Canonical Pathways	-log(p-value)	Ratio	Molecules
Hepatic Fibrosis / Hepatic Stellate Cell Activation	2.27	0.0152	COL23A1,COL6A3,IL1RL2
Small Cell Lung Cancer Signaling	2.14	0.0282	PTEN,NOS1
Citrulline-Nitric Oxide Cycle	2.05	0.2	NOS1
Role of Tissue Factor in Cancer	1.77	0.0182	PTEN,F7
Role of NANOG in Mammalian Embryonic Stem Cell Pluripotency	1.77	0.018	SALL4,GATA4
Embryonic Stem Cell Differentiation into Cardiac Lineages	1.75	0.1	GATA4
PI3K/AKT Signaling	1.68	0.0163	PTEN,RHEB
Superpathway of Citrulline Metabolism	1.6	0.0714	NOS1
nNOS Signaling in Skeletal Muscle Cells	1.57	0.0667	NOS1
Extrinsic Prothrombin Activation Pathway	1.54	0.0625	F7
D-myo-inositol (1,3,4)-trisphosphate Biosynthesis	1.47	0.0526	PTEN
Hepatic Cholestasis	1.46	0.0123	IL1RL2,NR1I2
Cardiomyocyte Differentiation via BMP Receptors	1.45	0.05	GATA4
Sertoli Cell-Sertoli Cell Junction Signaling	1.39	0.0112	PTEN,NOS1
Dendritic Cell Maturation	1.38	0.0112	IL1RL2,LY75
Superpathway of D-myo-inositol (1,4,5)-trisphosphate Metabolism	1.37	0.0417	PTEN
LPS/IL-1 Mediated Inhibition of RXR Function	1.23	0.00917	IL1RL2,NR1I2
Coagulation System	1.21	0.0286	F7
Transcriptional Regulatory Network in Embryonic Stem Cells	1.16	0.025	GATA4
Melanoma Signaling	1.14	0.0238	PTEN
Role of Oct4 in Mammalian Embryonic Stem Cell Pluripotency	1.1	0.0217	SALL4
nNOS Signaling in Neurons	1.09	0.0213	NOS1
Ephrin A Signaling	1.08	0.0208	EPHA1
Endometrial Cancer Signaling	1.05	0.0192	PTEN
ErbB2-ErbB3 Signaling	1.01	0.0175	PTEN
Antiproliferative Role of Somatostatin Receptor 2	0.967	0.0159	NOS1
Retinoic acid Mediated Apoptosis Signaling	0.961	0.0156	TNFRSF10C
IL-17A Signaling in Airway Cells	0.961	0.0156	PTEN
Hypoxia Signaling in the Cardiovascular System	0.954	0.0154	PTEN
PXR/RXR Activation	0.942	0.0149	NR1I2
IL-10 Signaling	0.93	0.0145	IL1RL2
Leptin Signaling in Obesity	0.901	0.0135	NPY
BMP signaling pathway	0.891	0.0132	TLX2
Prostate Cancer Signaling	0.86	0.0122	PTEN
TR/RXR Activation	0.845	0.0118	COL6A3
FAK Signaling	0.836	0.0115	PTEN
TGF-β Signaling	0.836	0.0115	TLX2
Neuregulin Signaling	0.831	0.0114	PTEN
Factors Promoting Cardiogenesis in Vertebrates	0.814	0.0109	GATA4
Fcγ Receptor-mediated Phagocytosis in Macrophages and Monocytes	0.809	0.0108	PTEN
PPAR Signaling	0.805	0.0106	IL1RL2
Glioma Signaling	0.801	0.0105	PTEN
Amyotrophic Lateral Sclerosis Signaling	0.788	0.0102	NOS1
p53 Signaling	0.788	0.0102	PTEN
HIF1α Signaling	0.773	0.0098	NOS1
iCOS-iCOSL Signaling in T Helper Cells	0.75	0.00926	PTEN
Corticotropin Releasing Hormone Signaling	0.739	0.00901	NOS1
Hereditary Breast Cancer Signaling	0.725	0.0087	PTEN
IL-6 Signaling	0.722	0.00862	IL1RL2
p38 MAPK Signaling	0.719	0.00855	IL1RL2
PTEN Signaling	0.715	0.00847	PTEN
LXR/RXR Activation	0.705	0.00826	IL1RL2
RhoA Signaling	0.702	0.0082	EPHA1
FXR/RXR Activation	0.687	0.00787	NR1I2
D-myo-inositol (1,4,5,6)-Tetrakisphosphate Biosynthesis	0.687	0.00787	PTEN
D-myo-inositol (3,4,5,6)-tetrakisphosphate Biosynthesis	0.687	0.00787	PTEN
PI3K Signaling in B Lymphocytes	0.684	0.00781	PTEN
Ovarian Cancer Signaling	0.675	0.00763	PTEN
Human Embryonic Stem Cell Pluripotency	0.666	0.00746	SALL4
Insulin Receptor Signaling	0.666	0.00746	PTEN
Synaptic Long Term Depression	0.646	0.00709	NOS1
D-myo-inositol-5-phosphate Metabolism	0.641	0.00699	PTEN
3-phosphoinositide Degradation	0.638	0.00694	PTEN
Glioblastoma Multiforme Signaling	0.633	0.00685	PTEN
Epithelial Adherens Junction Signaling	0.633	0.00685	PTEN
3-phosphoinositide Biosynthesis	0.61	0.00645	PTEN
Dopamine-DARPP32 Feedback in cAMP Signaling	0.596	0.00621	NOS1
Tight Junction Signaling	0.582	0.00599	PTEN
Role of NFAT in Regulation of the Immune Response	0.574	0.00585	GATA4
Endothelin-1 Signaling	0.574	0.00585	NOS1
Ephrin Receptor Signaling	0.567	0.00575	EPHA1
RAR Activation	0.563	0.00568	PTEN
B Cell Receptor Signaling	0.563	0.00568	PTEN
Granulocyte Adhesion and Diapedesis	0.561	0.00565	IL1RL2
PPARα/RXRα Activation	0.557	0.00559	IL1RL2
Role of NFAT in Cardiac Hypertrophy	0.557	0.00559	GATA4
ILK Signaling	0.542	0.00538	PTEN
mTOR Signaling	0.539	0.00532	RHEB
Thrombin Signaling	0.533	0.00524	GATA4
Superpathway of Inositol Phosphate Compounds	0.531	0.00521	PTEN
Integrin Signaling	0.512	0.00495	PTEN
Role of Osteoblasts, Osteoclasts and Chondrocytes in Rheumatoid Arthritis	0.483	0.00457	IL1RL2
Cardiac Hypertrophy Signaling	0.477	0.00448	GATA4
Xenobiotic Metabolism Signaling	0.411	0.0037	NR1I2
Role of Macrophages, Fibroblasts and Endothelial Cells in Rheumatoid Arthritis	0.378	0.00336	IL1RL2
Protein Kinase A Signaling	0.298	0.0026	PTEN
Axonal Guidance Signaling	0.262	0.00231	EPHA1
