# Supplementary material for: Integrated genetic and epigenetic analysis defines novel molecular subgroups in rhabdomyosarcoma
Source: Nat Commun. 2015 Jul 3;6:7557. doi: 10.1038/ncomms8557 (PMC4506514; doi:10.1038/ncomms8557)
Supplement: Supplementary Data 12 — Functions annotation analysis for gene list of E1/E2 vs. A1/A2. [file ncomms8557-s13.xlsx]

## Sheet: Sheet1
Supplementary Data 12. Functions annotation analysis for gene list of E1/E2 vs. A1/A2.
Categories	Diseases or Functions Annotation	p-Value	Molecules	# Molecules
Cardiovascular System Development and Function, Cell Morphology, Skeletal and Muscular System Development and Function	area of cardiomyocytes	1.18e-06	GATA4,PTEN,RHEB	3
Cellular Function and Maintenance	endocytosis by dendritic cells	6.63e-05	LY75,SWAP70	2
Cardiovascular System Development and Function, Cell Morphology, Skeletal and Muscular System Development and Function	surface area of cardiomyocytes	0.000113	PTEN,RHEB	2
Lipid Metabolism, Molecular Transport, Small Molecule Biochemistry	deposition of triacylglycerol	0.000142	NPY,NR1I2	2
Cardiovascular System Development and Function, Organ Development, Organ Morphology	remodeling of heart	0.000173	GATA4,NOS1	2
Endocrine System Development and Function, Molecular Transport, Small Molecule Biochemistry	concentration of hormone	0.000207	GALNT3,GATA4,LHX4,NOS1,NPY,PTEN	6
Cell Morphology, Connective Tissue Development and Function	ruffling of fibroblast cell lines	0.000244	F7,PTEN	2
Protein Synthesis	synthesis of protein	0.00028	F7,NPY,NR1I2,PTEN,RHEB,SWAP70	6
Cancer, Endocrine System Disorders, Organismal Injury and Abnormalities, Reproductive System Disease	granulosa cell tumor	0.000285	GATA4,PTEN	2
Cell Death and Survival	apoptosis of endometrial cancer cell lines	0.000328	NR1I2,PTEN	2
Cardiovascular Disease, Organismal Injury and Abnormalities, Skeletal and Muscular Disorders	myocardial infarction	0.000418	F7,NOS1,NPY,RNLS	4
Cardiovascular Disease	Infarction	0.000474	F7,GATA4,NOS1,NPY,RNLS	5
Cell Morphology, Cellular Growth and Proliferation, Connective Tissue Development and Function, Tissue Development	size of fibroblast cell lines	0.000477	PTEN,RHEB	2
Respiratory System Development and Function	abnormal morphology of respiratory system	0.00053	GATA4,LHX4,PAX7,SALL4,ST14	5
Cancer, Organismal Injury and Abnormalities, Renal and Urological Disease, Reproductive System Disease	prostatic carcinoma	0.000604	GALNT3,LY75,PKDREJ,PTEN,TNFRSF10C	5
Cardiovascular Disease, Developmental Disorder, Organismal Injury and Abnormalities	hypertrophy of heart	0.000648	GATA4,NOS1,PTEN,RHEB,RNLS	5
Cellular Growth and Proliferation	proliferation of cells	0.000813	ASIP,COL6A3,EPHA1,F7,GALNT3,GATA4,HOTAIR,LHX4,LY75,NOS1,NPY,NR1I2,PAX7,PTEN,RHEB,SALL4,SWAP70,ZFP36L2	18
Organismal Injury and Abnormalities, Reproductive System Disease	infertility	0.000838	GALNT3,GATA4,NOS1,PTEN,ZFP36L2	5
Digestive System Development and Function, Organ Morphology, Organismal Development	abnormal morphology of intestine	0.000853	NOS1,PTEN,SALL4,TLX2	4
Gastrointestinal Disease	megacolon	0.000854	SALL4,TLX2	2
Behavior	appetite	0.000928	NOS1,NPY	2
Cellular Development, Cellular Growth and Proliferation, Skeletal and Muscular System Development and Function, Tissue Development	proliferation of muscle cells	0.000963	F7,GATA4,NOS1,PAX7,PTEN	5
Cell Morphology	ruffling	0.00102	F7,PTEN,SWAP70	3
Free Radical Scavenging	production of reactive oxygen species	0.00104	F7,NOS1,NPY,NR1I2,PTEN	5
Cancer, Organismal Injury and Abnormalities, Renal and Urological Disease	urological cancer	0.00108	CLIC6,EBF3,GALNT3,LY75,NOS1,NR1I2,PKDREJ,PTEN,RHEB,TNFRSF10C,ZFP36L2	11
Cardiovascular System Development and Function, Organ Morphology, Organismal Development	abnormal morphology of ventricular wall	0.00108	GATA4,NOS1,RHEB	3
Digestive System Development and Function, Organ Morphology, Organismal Development	abnormal morphology of small intestine	0.00113	NOS1,PTEN,TLX2	3
Small Molecule Biochemistry	production of nitrite	0.00116	NOS1,PTEN	2
Cancer	adenocarcinoma	0.00118	CLIC6,COL6A3,EBF3,EPHA1,F7,GALNT3,GSG1L,HRASLS5,IL1RL2,LHX4,LY75,NOS1,NPY,NR1I2,PHF11,PKDREJ,PTEN,RGS22,RHEB,SALL4,ST14,SWAP70,TNFRSF10C,ZFP36L2,ZSWIM2	25
Nutritional Disease, Psychological Disorders	hyperphagia	0.00119	ASIP,NPY,PTEN	3
Behavior, Reproductive System Development and Function	maternal behavior	0.00125	NOS1,PTEN	2
Digestive System Development and Function	abnormal morphology of digestive system	0.00127	GATA4,NOS1,PTEN,SALL4,TLX2,ZFP36L2	6
Cancer	abdominal neoplasm	0.00131	AUTS2,CLIC6,COL6A3,EBF3,EPHA1,F7,GALNT3,GATA4,GPR150,GSG1L,HOTAIR,HPCAL4,HRASLS5,IL1RL2,LHX4,LY75,NOS1,NPY,NR1I2,PHF11,PKDREJ,PTEN,RGS22,RHEB,SALL4,ST14,SWAP70,TNFRSF10C,ZADH2,ZFP36L2,ZSWIM2	31
Carbohydrate Metabolism, Lipid Metabolism, Molecular Transport, Small Molecule Biochemistry	quantity of phosphatidylinositol-3,4,5-triphosphate	0.00134	F7,PTEN	2
Cancer, Gastrointestinal Disease	digestive organ tumor	0.00138	AUTS2,CLIC6,COL6A3,EBF3,EPHA1,F7,GALNT3,GATA4,GPR150,HOTAIR,HPCAL4,HRASLS5,IL1RL2,LHX4,LY75,NOS1,NPY,NR1I2,PKDREJ,PTEN,RGS22,SALL4,ST14,SWAP70,TNFRSF10C,ZADH2,ZFP36L2,ZSWIM2	28
Embryonic Development, Organ Development, Organismal Development, Skeletal and Muscular System Development and Function, Tissue Development	formation of muscle	0.00142	COL6A3,GATA4,NOS1,PAX7,PTEN	5
Cellular Function and Maintenance	engulfment of antigen presenting cells	0.00151	LY75,PTEN,SWAP70	3
Cardiovascular Disease, Developmental Disorder, Organismal Injury and Abnormalities	ventricular hypertrophy	0.00151	GATA4,NOS1,RNLS	3
Cell Morphology, Nervous System Development and Function, Tissue Morphology	abnormal morphology of motor neurons	0.00162	LHX4,NOS1	2
Cancer, Neurological Disease	meningeal neoplasm	0.00162	NR1I2,PTEN	2
Cell Morphology	morphology of cells	0.00166	F7,GALNT3,GATA4,LHX4,LY75,NOS1,PAX7,PTEN,RHEB,SALL4,ST14,TLX2	12
Organ Morphology, Reproductive System Development and Function	mass of ovary	0.00172	GATA4,NOS1	2
Protein Synthesis	quantity of alkaline phosphatase in blood	0.00172	GALNT3,NOS1	2
Cardiovascular System Development and Function, Hematological System Development and Function	systolic pressure	0.00173	ASIP,NOS1,RNLS	3
Cancer, Hereditary Disorder	Cowden disease type 1	0.00181	PTEN	1
Cancer, Hereditary Disorder	Cowden-like syndrome	0.00181	PTEN	1
Hereditary Disorder, Skeletal and Muscular Disorders	IVIC syndrome	0.00181	SALL4	1
Developmental Disorder, Neurological Disease, Organismal Injury and Abnormalities	Lhermitte-Duclos disease	0.00181	PTEN	1
Hereditary Disorder	Okihiro syndrome	0.00181	SALL4	1
Cancer, Developmental Disorder, Hereditary Disorder, Organismal Injury and Abnormalities	Riley-Smith syndrome	0.00181	PTEN	1
Organ Morphology	abnormal morphology of serous gland	0.00181	PAX7	1
Cell Death and Survival	anoikis of brain cancer cell lines	0.00181	PTEN	1
Cell Cycle	arrest in cell cycle progression of endometrial cancer cell lines	0.00181	PTEN	1
Cell Cycle, Reproductive System Development and Function	arrest in mitosis of primordial germ cells	0.00181	PTEN	1
Cardiovascular Disease, Developmental Disorder, Organismal Injury and Abnormalities	atrial septal defect type 2	0.00181	GATA4	1
Cardiovascular Disease, Developmental Disorder, Organismal Injury and Abnormalities	atrioventricular septal defect type 4	0.00181	GATA4	1
Cancer, Organismal Injury and Abnormalities, Reproductive System Disease	atypical hyperplasia of endometrium	0.00181	PTEN	1
Cell Morphology, Cellular Assembly and Organization, Cellular Development, Cellular Function and Maintenance, Embryonic Development, Nervous System Development and Function, Tissue Development	bifurcation of dendrites	0.00181	NOS1	1
Gene Expression	binding of Foxa2 binding site	0.00181	NR1I2	1
Cellular Movement	chemotaxis of bladder cancer cell lines	0.00181	PTEN	1
Lipid Metabolism, Molecular Transport, Small Molecule Biochemistry	clearance of corticosterone	0.00181	NR1I2	1
Connective Tissue Disorders, Inflammatory Disease, Skeletal and Muscular Disorders	collagen-induced arthritis of ankle joint	0.00181	PTEN	1
Cellular Growth and Proliferation, Reproductive System Development and Function	colony formation of embryonic germ cell	0.00181	PTEN	1
Developmental Disorder, Endocrine System Disorders, Organismal Injury and Abnormalities, Reproductive System Disease	combined pituitary hormone deficiency-4	0.00181	LHX4	1
Dermatological Diseases and Conditions, Developmental Disorder, Hereditary Disorder, Organismal Injury and Abnormalities	congenital ichthyosis, follicular atrophoderma, hypotrichosis and hypohidrosis	0.00181	ST14	1
Cell Cycle, Cell-To-Cell Signaling and Interaction, Cellular Growth and Proliferation	contact growth inhibition of endometrial cancer cell lines	0.00181	NR1I2	1
Carbohydrate Metabolism, Lipid Metabolism, Small Molecule Biochemistry	degradation of phosphatidylinositol 4,5-diphosphate	0.00181	PTEN	1
Cell Cycle	delay in cell cycle progression of breast cancer cell lines	0.00181	PTEN	1
Cellular Movement, Hematological System Development and Function, Immune Cell Trafficking, Inflammatory Response	delay in initiation of migration of dendritic cells	0.00181	SWAP70	1
Connective Tissue Development and Function, Tissue Morphology	density of stromal cells	0.00181	PTEN	1
Lipid Metabolism, Small Molecule Biochemistry	dephosphorylation of inositol phospholipid	0.00181	PTEN	1
Organismal Injury and Abnormalities, Reproductive System Disease	endometriotic tissue in endometrium	0.00181	PTEN	1
Cell-To-Cell Signaling and Interaction, Nervous System Development and Function	evoked potential of neurons	0.00181	PTEN	1
Dermatological Diseases and Conditions, Organismal Injury and Abnormalities	exhaustion of melanocyte stem cell	0.00181	PTEN	1
Cellular Development, Cellular Growth and Proliferation, Reproductive System Development and Function, Tissue Development, Tissue Morphology	expansion of prostate progenitor cells	0.00181	PTEN	1
Hematological Disease, Hereditary Disorder	factor VII deficiency	0.00181	F7	1
Cellular Growth and Proliferation, Hematological System Development and Function, Humoral Immune Response	formation of B-1 lymphocytes	0.00181	PTEN	1
Embryonic Development, Organismal Development, Tissue Development	formation of marginal zone	0.00181	SWAP70	1
Embryonic Development, Organismal Development, Tissue Development	formation of proepicardium	0.00181	GATA4	1
Cancer, Neurological Disease	giant cell glioblastoma cancer	0.00181	PTEN	1
Cancer, Hereditary Disorder, Neurological Disease	glioma susceptibility 2	0.00181	PTEN	1
Cancer, Hematological Disease, Immunological Disease	hyperplasia of B-1a lymphocytes	0.00181	NR1I2	1
Cancer	hyperplasia of urothelium	0.00181	PTEN	1
Developmental Disorder	hypertrophy of neural stem cells	0.00181	PTEN	1
Cell-To-Cell Signaling and Interaction, Cellular Growth and Proliferation, Respiratory System Development and Function, Skeletal and Muscular System Development and Function	induction of airway smooth muscle cells	0.00181	PTEN	1
Cell-To-Cell Signaling and Interaction, Cellular Growth and Proliferation, Hair and Skin Development and Function	induction of melanocytes	0.00181	ASIP	1
Gastrointestinal Disease	intestinalomegaly	0.00181	PTEN	1
Connective Tissue Disorders, Developmental Disorder, Neurological Disease, Psychological Disorders, Skeletal and Muscular Disorders	macrocephaly/autism syndrome	0.00181	PTEN	1
Cellular Development, Hematopoiesis	maturation of non-plasmacytoid dendritic cells	0.00181	SWAP70	1
Amino Acid Metabolism, Small Molecule Biochemistry	metabolism of L-arginine	0.00181	NOS1	1
Cellular Movement, Nervous System Development and Function	migration of Golgi interneurons	0.00181	PTEN	1
Cellular Function and Maintenance, Hepatic System Development and Function	mitochondrial respiration of hepatocytes	0.00181	PTEN	1
Cell Morphology, Hair and Skin Development and Function, Organ Morphology, Tissue Morphology	morphology of corneocytes	0.00181	ST14	1
Cancer, Organismal Injury and Abnormalities, Renal and Urological Disease	pedicellate papillary transitional-cell carcinoma	0.00181	PTEN	1
Cell Morphology	polarity of neural stem cells	0.00181	PTEN	1
Cellular Function and Maintenance, Cellular Growth and Proliferation, Nervous System Development and Function	production of dentate granule cells	0.00181	PTEN	1
Cancer, Developmental Disorder	proteus-like syndrome	0.00181	PTEN	1
Cancer, Organismal Injury and Abnormalities, Reproductive System Disease	quantity of endometrial adenocarcinoma	0.00181	PTEN	1
Carbohydrate Metabolism, Lipid Metabolism, Small Molecule Biochemistry	regulation of phosphatidylinositol-3,4,5-triphosphate	0.00181	PTEN	1
Digestive System Development and Function, Organ Morphology, Skeletal and Muscular System Development and Function	relaxation of pyloric sphincter	0.00181	NOS1	1
Cell Cycle, Cellular Development	senescence of thymocytes	0.00181	PTEN	1
Cell Morphology	size of melanocytes	0.00181	PTEN	1
Cancer, Neurological Disease, Tumor Morphology	suppression of glioma	0.00181	PTEN	1
Cancer, Organismal Injury and Abnormalities, Reproductive System Disease	tumorigenesis of uterus	0.00181	PTEN	1
Cellular Function and Maintenance	turnover of neural precursor cells	0.00181	NOS1	1
Amino Acid Metabolism, Small Molecule Biochemistry	utilization of L-arginine	0.00181	NOS1	1
Developmental Disorder, Hereditary Disorder, Neurological Disease	vacterl with hydrocephalus	0.00181	PTEN	1
Cardiovascular Disease, Developmental Disorder, Organismal Injury and Abnormalities	ventricular septal defect type 1	0.00181	GATA4	1
Cancer, Cellular Development, Cellular Growth and Proliferation, Tumor Morphology	proliferation of prostate cancer cells	0.00182	PTEN,RHEB	2
Cell-To-Cell Signaling and Interaction, Cellular Function and Maintenance, Inflammatory Response	phagocytosis of cells	0.00191	LY75,NPY,PTEN,SWAP70	4
Hematological System Development and Function, Inflammatory Response, Tissue Morphology	quantity of phagocytes	0.00192	NOS1,NPY,PTEN,SWAP70,ZFP36L2	5
Cell-To-Cell Signaling and Interaction, Drug Metabolism, Molecular Transport, Small Molecule Biochemistry	release of norepinephrine	0.00192	NOS1,NPY	2
Cancer	neoplasia of epithelial tissue	0.002	AUTS2,CLIC6,COL6A3,EBF3,EPHA1,F7,GALNT3,GATA4,GPR150,GSG1L,HPCAL4,HRASLS5,IL1RL2,LHX4,LY75,NOS1,NPY,NR1I2,PHF11,PKDREJ,PTEN,RGS22,RHEB,SALL4,ST14,SWAP70,TLX2,TNFRSF10C,ZADH2,ZFP36L2,ZSWIM2	31
Cardiovascular System Development and Function, Cell Morphology, Organismal Development	branching of blood vessel	0.00203	NPY,PTEN	2
Cell Death and Survival	apoptosis	0.00206	F7,GALNT3,GATA4,HOTAIR,LHX4,NOS1,NR1I2,PAX7,PTEN,RHEB,ST14,SWAP70,TNFRSF10C,ZFP36L2	14
Cellular Development, Cellular Growth and Proliferation, Connective Tissue Development and Function	proliferation of fibroblast cell lines	0.00214	NOS1,NPY,PTEN,RHEB,SWAP70	5
Cellular Development	commitment of cells	0.00217	GATA4,LHX4,PAX7	3
Cancer, Gastrointestinal Disease	colorectal carcinoma	0.00233	CLIC6,EBF3,F7,GALNT3,HRASLS5,IL1RL2,LHX4,LY75,NOS1,PKDREJ,PTEN,RGS22,SALL4,ST14,SWAP70,TNFRSF10C,ZFP36L2,ZSWIM2	18
Organismal Injury and Abnormalities	Bleeding	0.00233	F7,GATA4,PTEN,RHEB,ZFP36L2	5
Cancer, Gastrointestinal Disease	gastrointestinal adenocarcinoma	0.00238	CLIC6,EBF3,F7,GALNT3,HRASLS5,IL1RL2,LHX4,LY75,NOS1,PKDREJ,PTEN,RGS22,SALL4,ST14,SWAP70,TNFRSF10C,ZFP36L2,ZSWIM2	18
Cellular Development	differentiation of cells	0.00245	EBF3,GATA4,LHX4,NOS1,NPY,NR1I2,PAX7,PTEN,RHEB,ST14,SWAP70,ZFP36L2	12
Cancer, Dermatological Diseases and Conditions	malignant cutaneous melanoma cancer	0.00245	COL6A3,EPHA1,LY75,PTEN,SALL4,ZSWIM2	6
Hematological Disease, Immunological Disease	B-cell lymphoproliferative disorder	0.00249	F7,IL1RL2,NR1I2,PTEN,RHEB,SWAP70	6
Lipid Metabolism, Molecular Transport, Small Molecule Biochemistry	concentration of lipid	0.00249	F7,GALNT3,GATA4,NOS1,NPY,NR1I2,PTEN	7
Carbohydrate Metabolism, Lipid Metabolism, Molecular Transport, Small Molecule Biochemistry	quantity of phosphatidylinositol diphosphate	0.00249	F7,PTEN	2
Developmental Disorder	Growth Failure	0.00252	GALNT3,GATA4,PAX7,PTEN,RHEB,TLX2	6
Cellular Function and Maintenance	engulfment of phagocytes	0.00263	LY75,PTEN,SWAP70	3
Organismal Development	abnormal morphology of body cavity	0.00285	GATA4,LHX4,NOS1,PTEN,RHEB,SALL4,TLX2,ZFP36L2	8
Cancer, Cell Death and Survival, Tumor Morphology	apoptosis of tumor cells	0.00287	GALNT3,PAX7,PTEN,TNFRSF10C	4
Hematological System Development and Function, Hypersensitivity Response, Inflammatory Response, Tissue Morphology	quantity of mast cells	0.00299	PTEN,SWAP70	2
Cardiovascular System Development and Function, Organismal Development, Tissue Morphology	abnormal morphology of artery	0.00304	F7,GATA4,NOS1	3
Cancer, Gastrointestinal Disease	Gastrointestinal Tract Cancer and Tumors	0.00315	CLIC6,COL6A3,EBF3,F7,GALNT3,HRASLS5,IL1RL2,LHX4,LY75,NOS1,NR1I2,PKDREJ,PTEN,RGS22,SALL4,ST14,SWAP70,TNFRSF10C,ZFP36L2,ZSWIM2	20
Embryonic Development, Organismal Development, Tissue Development	development of neural tube	0.0032	GATA4,PTEN,SALL4	3
Embryonic Development, Organismal Development, Tissue Development	formation of embryonic tissue	0.00326	GATA4,PTEN,SWAP70,TLX2	4
DNA Replication, Recombination, and Repair	breakage of DNA	0.00326	NOS1,PTEN	2
Cellular Development, Cellular Growth and Proliferation, Embryonic Development, Organismal Development	proliferation of embryonic stem cells	0.00326	PTEN,SALL4	2
Organismal Survival	organismal death	0.00326	F7,GATA4,LHX4,NOS1,NPY,NR1I2,PAX7,PTEN,RHEB,SALL4,ST14,TLX2,ZFP36L2	13
Cancer, Organismal Injury and Abnormalities	urogenital cancer	0.00333	CLIC6,COL6A3,EBF3,EPHA1,GALNT3,GSG1L,LY75,NOS1,NR1I2,PHF11,PKDREJ,PTEN,RGS22,RHEB,SALL4,SWAP70,TLX2,TNFRSF10C,ZFP36L2	19
Organismal Injury and Abnormalities	atresia	0.0034	GATA4,SALL4	2
Cell-To-Cell Signaling and Interaction, Cellular Function and Maintenance, Inflammatory Response	phagocytosis of bacteria	0.0034	LY75,PTEN	2
Cellular Growth and Proliferation	pluripotency of cells	0.0034	GATA4,SALL4	2
Cancer, Gastrointestinal Disease	gastrointestinal neoplasia	0.00348	CLIC6,COL6A3,EBF3,F7,GALNT3,HRASLS5,IL1RL2,LHX4,LY75,NOS1,NR1I2,PKDREJ,PTEN,RGS22,SALL4,ST14,SWAP70,TNFRSF10C,ZFP36L2,ZSWIM2	20
Cellular Development, Cellular Growth and Proliferation, Respiratory System Development and Function	proliferation of lung cells	0.00354	NOS1,PTEN	2
Cellular Development, Skeletal and Muscular System Development and Function	differentiation of muscle cell lines	0.0036	GATA4,PTEN,RHEB	3
Nervous System Development and Function	abnormal morphology of abducens nerve	0.00361	LHX4	1
Cancer	adenoid cystic carcinoma	0.00361	PTEN	1
Cancer, Cell Cycle	arrest in G1 phase of endometrial adenocarcinoma cells	0.00361	PTEN	1
Organismal Development	branching of bile duct	0.00361	PTEN	1
Cardiovascular System Development and Function, Cellular Development, Embryonic Development, Organ Development, Organismal Development, Tissue Development	cardiogenesis of germ cell tumor cell lines	0.00361	GATA4	1
Cell Cycle	cell cycle progression of neural stem cells	0.00361	PTEN	1
Molecular Transport, Small Molecule Biochemistry	clearance of bilirubin	0.00361	NR1I2	1
Lipid Metabolism, Small Molecule Biochemistry	consumption of fat	0.00361	NPY	1
Cell Morphology	contractility of hepatic stellate cells	0.00361	NOS1	1
Cell Cycle	delay in mitosis of stem cells	0.00361	PAX7	1
Cellular Development, Endocrine System Development and Function, Nervous System Development and Function	delay in specification of corticotroph cells	0.00361	LHX4	1
Tissue Morphology	density of brain cancer cell lines	0.00361	PTEN	1
Cell Morphology, Cellular Function and Maintenance, Skeletal and Muscular System Development and Function	depolarization of smooth muscle cells	0.00361	NPY	1
Embryonic Development, Organismal Development, Tissue Development	development of chorion	0.00361	PTEN	1
Cancer	development of endometrioid carcinoma	0.00361	PTEN	1
Cancer, Endocrine System Disorders, Organismal Injury and Abnormalities, Reproductive System Disease	development of ovarian carcinoma	0.00361	PTEN	1
Cellular Development, Endocrine System Development and Function	differentiation of somatotrophs	0.00361	LHX4	1
Developmental Disorder	dysplasia of bile duct	0.00361	PTEN	1
Cancer, Organismal Injury and Abnormalities, Reproductive System Disease	endometrial intraepithelial neoplasia	0.00361	PTEN	1
Cell-To-Cell Signaling and Interaction, Cellular Growth and Proliferation, Nervous System Development and Function	excitation of type II spiral ganglion neurons	0.00361	NPY	1
Cellular Assembly and Organization, Cellular Development, Cellular Function and Maintenance, Tissue Development	formation of melanosomes	0.00361	ASIP	1
Cell Morphology, Cellular Assembly and Organization, Cellular Function and Maintenance	formation of microtentacles	0.00361	PTEN	1
Cancer, Organismal Injury and Abnormalities, Reproductive System Disease	formation of teratoma	0.00361	PTEN	1
Cancer, Dermatological Diseases and Conditions	hyperplasia of basal epidermal cells	0.00361	PTEN	1
Cancer, Gastrointestinal Disease, Hepatic System Disease	hyperplasia of hepatocytes	0.00361	PTEN	1
Amino Acid Metabolism, Protein Synthesis, Small Molecule Biochemistry	incorporation of L-methionine	0.00361	F7	1
Developmental Disorder, Gastrointestinal Disease, Organismal Injury and Abnormalities	infantile hypertrophic pyloric stenosis	0.00361	NOS1	1
Cellular Growth and Proliferation, Nervous System Development and Function	inhibition of presympathetic neurons	0.00361	NPY	1
Cardiovascular System Development and Function	length of vascular sprout	0.00361	PTEN	1
Lipid Metabolism, Molecular Transport, Small Molecule Biochemistry	localization of bile acid	0.00361	NR1I2	1
Cancer, Respiratory Disease	lung metastasis of thyroid cancer cells	0.00361	PTEN	1
Cellular Development, Embryonic Development, Hematopoiesis, Organ Development, Organismal Development	maturation of spleen-derived dendritic cells	0.00361	SWAP70	1
Cancer, Gastrointestinal Disease	metastasis of forestomach	0.00361	PTEN	1
Cancer, Endocrine System Disorders, Organismal Injury and Abnormalities, Reproductive System Disease	metastatic ovarian endometrioid carcinoma	0.00361	PTEN	1
Cell Signaling, Small Molecule Biochemistry	oxidation of nitric oxide	0.00361	NOS1	1
Cardiovascular System Development and Function, Cell Morphology, Cellular Function and Maintenance	paracellular permeability of vascular endothelial cells	0.00361	PTEN	1
Cell-To-Cell Signaling and Interaction, Cellular Movement	recruitment of cardiomyocytes	0.00361	PTEN	1
Small Molecule Biochemistry	reduction of heme	0.00361	NOS1	1
Organismal Functions	regulation of pituitary gland	0.00361	NPY	1
Cellular Assembly and Organization, Cellular Development, Cellular Function and Maintenance, Cellular Growth and Proliferation, Embryonic Development, Organ Development, Organismal Development, Skeletal and Muscular System Development and Function, Tissue Development, Tissue Morphology	reorganization of sarcomere	0.00361	GATA4	1
Cell Morphology	size of pneumocytes	0.00361	PTEN	1
Cancer, Organismal Injury and Abnormalities, Reproductive System Disease	sporadic breast carcinoma	0.00361	PTEN	1
Developmental Disorder, Organismal Injury and Abnormalities, Reproductive System Disease	squamous metaplasia of reproductive tract	0.00361	PTEN	1
Cancer	superficial papillary transitional cell carcinoma	0.00361	PTEN	1
Cancer, Cell Death and Survival, Tumor Morphology	survival of non-small-cell lung cancer cells	0.00361	PTEN	1
Cell Death and Survival	survival of suprabasal cells	0.00361	PTEN	1
Cancer, Gastrointestinal Disease, Hepatic System Disease	tumorigenesis of cholangiocarcinoma	0.00361	PTEN	1
Cancer, Organismal Injury and Abnormalities, Reproductive System Disease	tumorigenesis of dorsolateral prostatic lobe	0.00361	PTEN	1
Cancer, Immunological Disease	tumorigenesis of lymph node	0.00361	PTEN	1
Cancer, Organismal Injury and Abnormalities, Renal and Urological Disease	tumorigenesis of urinary tract tumor	0.00361	PTEN	1
Cancer, Organismal Injury and Abnormalities, Reproductive System Disease	tumorigenesis of ventral prostatic lobe	0.00361	PTEN	1
Cardiovascular System Development and Function, Hematological System Development and Function	blood pressure	0.00365	ASIP,NOS1,NPY,RNLS	4
Protein Synthesis	metabolism of protein	0.00383	F7,NPY,NR1I2,PTEN,RHEB,ST14,SWAP70	7
Cancer, Gastrointestinal Disease	colorectal cancer	0.00395	CLIC6,COL6A3,EBF3,F7,GALNT3,HRASLS5,IL1RL2,LHX4,LY75,NOS1,PKDREJ,PTEN,RGS22,SALL4,ST14,SWAP70,TNFRSF10C,ZFP36L2,ZSWIM2	19
Cancer, Hematological Disease, Immunological Disease, Organismal Injury and Abnormalities	B-cell non-Hodgkin's disease	0.00407	NR1I2,PTEN,RHEB,SWAP70	4
Cancer, Gastrointestinal Disease	colorectal adenocarcinoma	0.00417	CLIC6,EBF3,F7,GALNT3,HRASLS5,IL1RL2,LHX4,LY75,PKDREJ,PTEN,RGS22,SALL4,ST14,SWAP70,TNFRSF10C,ZSWIM2	16
Cancer	carcinoma	0.00424	AUTS2,CLIC6,COL6A3,EBF3,EPHA1,F7,GALNT3,GPR150,GSG1L,HPCAL4,HRASLS5,IL1RL2,LHX4,LY75,NOS1,NPY,NR1I2,PHF11,PKDREJ,PTEN,RGS22,RHEB,SALL4,ST14,SWAP70,TLX2,TNFRSF10C,ZADH2,ZFP36L2,ZSWIM2	30
Organismal Survival	survival of organism	0.00427	F7,NOS1,PTEN,RHEB,ST14,TLX2	6
Cardiovascular System Development and Function, Tissue Development	morphogenesis of endothelial tissue	0.00428	GATA4,PTEN	2
Cardiovascular System Development and Function, Embryonic Development, Organ Development, Organismal Development, Tissue Development	formation of ventricular septum	0.00444	GATA4,SALL4	2
Protein Synthesis	expression of protein	0.00452	NPY,NR1I2,RHEB,SWAP70	4
Cancer, Gastrointestinal Disease, Hepatic System Disease	cholangiocarcinoma	0.0046	NPY,PTEN	2
Lymphoid Tissue Structure and Development, Tissue Morphology	quantity of bone marrow cells	0.00469	NPY,PTEN,ZFP36L2	3
Connective Tissue Development and Function, Embryonic Development, Skeletal and Muscular System Development and Function, Tissue Development	patterning of axis	0.00476	GATA4,PTEN	2
Cardiovascular Disease, Organismal Injury and Abnormalities, Tissue Morphology	size of infarct	0.00491	GATA4,NOS1,RNLS	3
Cardiovascular System Development and Function, Hematological System Development and Function	diastolic pressure	0.00492	NOS1,RNLS	2
Inflammatory Response, Respiratory Disease	inflammation of airway	0.00492	PTEN,SWAP70	2
Cancer, Hematological Disease, Immunological Disease, Organismal Injury and Abnormalities	mature B-cell lymphoma	0.00498	PTEN,RHEB,SWAP70	3
Cancer, Hematological Disease, Immunological Disease, Organismal Injury and Abnormalities	Burkitt's lymphoma	0.00509	PTEN,RHEB	2
Hematological System Development and Function, Organismal Functions	flow of blood	0.00509	NOS1,NPY	2
Cellular Development	specification of cells	0.00509	GATA4,LHX4	2
Cell Death and Survival	necrosis	0.0054	F7,GALNT3,GATA4,HOTAIR,NOS1,NPY,NR1I2,PAX7,PTEN,RHEB,ST14,SWAP70,TNFRSF10C	13
Hereditary Disorder, Skeletal and Muscular Disorders	Bethlem myopathy	0.00541	COL6A3	1
Cancer, Respiratory Disease	EGFR sensitizing mutation positive non-squamous non-small cell lung cancer	0.00541	NR1I2	1
Cell Cycle, Embryonic Development	G1/S phase transition of embryonic stem cells	0.00541	PTEN	1
Post-Translational Modification, Protein Synthesis	O-glycosylation of peptide	0.00541	GALNT3	1
Digestive System Development and Function, Organ Morphology, Organismal Development	abnormal morphology of distended cecum	0.00541	TLX2	1
Digestive System Development and Function, Organ Morphology	abnormal morphology of enlarged esophagus	0.00541	NOS1	1
Cellular Development, Connective Tissue Development and Function	adipogenesis of white adipocytes	0.00541	NPY	1
Cancer, Respiratory Disease	advanced EGFR activating mutation negative non-small cell lung cancer	0.00541	NR1I2	1
Cancer, Cell Death and Survival	apoptosis of head and neck tumor	0.00541	PTEN	1
Cancer, Cell Death and Survival	apoptosis of squamous-cell carcinoma	0.00541	PTEN	1
Cancer, Cell Death and Survival, Tumor Morphology	apoptosis of thyroid cancer cells	0.00541	PTEN	1
Cell Cycle	arrest in G1 phase of bladder cancer cell lines	0.00541	PTEN	1
Cell Cycle	arrest in G1 phase of kidney cancer cell lines	0.00541	PTEN	1
Hereditary Disorder, Skeletal and Muscular Disorders	autosomal dominant Ullrich congenital muscular dystrophy	0.00541	COL6A3	1
Hereditary Disorder, Skeletal and Muscular Disorders	autosomal recessive Ullrich congenital muscular dystrophy	0.00541	COL6A3	1
Cancer, Endocrine System Disorders, Organismal Injury and Abnormalities, Reproductive System Disease	benign neoplasm of epididymis	0.00541	PTEN	1
Digestive System Development and Function, Lipid Metabolism, Molecular Transport, Small Molecule Biochemistry	biliary excretion of bile acid	0.00541	NR1I2	1
Cardiovascular Disease	cardiogenic shock	0.00541	NOS1	1
Dermatological Diseases and Conditions, Organismal Injury and Abnormalities	cholesteatoma	0.00541	PTEN	1
Cell Death and Survival, Cellular Function and Maintenance	clearance of Staphylococcus aureus	0.00541	PTEN	1
Cancer, Organismal Injury and Abnormalities, Reproductive System Disease	complex atypical endometrial hyperplasia	0.00541	PTEN	1
Nucleic Acid Metabolism, Small Molecule Biochemistry	consumption of NADPH	0.00541	NOS1	1
Amino Acid Metabolism, Post-Translational Modification, Small Molecule Biochemistry	conversion of L-arginine	0.00541	NOS1	1
Carbohydrate Metabolism, Lipid Metabolism, Small Molecule Biochemistry	conversion of phosphatidylinositol-3,4,5-triphosphate	0.00541	PTEN	1
Carbohydrate Metabolism, Lipid Metabolism, Small Molecule Biochemistry	degradation of phosphatidylinositol-3,4,5-triphosphate	0.00541	PTEN	1
Carbohydrate Metabolism, Lipid Metabolism, Small Molecule Biochemistry	dephosphorylation of phosphatidylinositol 3,5-diphosphate	0.00541	PTEN	1
Carbohydrate Metabolism, Lipid Metabolism, Small Molecule Biochemistry	dephosphorylation of phosphatidylinositol 4,5-diphosphate	0.00541	PTEN	1
Carbohydrate Metabolism, Lipid Metabolism, Small Molecule Biochemistry	dephosphorylation of phosphatidylinositol 4-phosphate	0.00541	PTEN	1
Dermatological Diseases and Conditions	desquamation of stratum corneum	0.00541	ST14	1
Cancer, Endocrine System Disorders, Organismal Injury and Abnormalities, Reproductive System Disease	development of granulosa cell tumor	0.00541	PTEN	1
Cellular Development, Endocrine System Development and Function	differentiation of corticotroph cells	0.00541	LHX4	1
Cellular Development, Tissue Development, Visual System Development and Function	differentiation of retinal progenitor cells	0.00541	EBF3	1
Cellular Development, Endocrine System Development and Function	differentiation of thyrotropes	0.00541	LHX4	1
Cellular Development, Embryonic Development, Nervous System Development and Function, Organ Development, Organismal Development, Tissue Development, Visual System Development and Function	differentiation of type 2 OFF-cone bipolar cells	0.00541	EBF3	1
Cellular Movement	dissemination of prostate cancer cells	0.00541	PTEN	1
Amino Acid Metabolism, Molecular Transport, Small Molecule Biochemistry	efflux of L-glutamic acid	0.00541	NOS1	1
Energy Production, Molecular Transport, Nucleic Acid Metabolism, Small Molecule Biochemistry	electron transport of FAD	0.00541	NOS1	1
Energy Production, Molecular Transport, Small Molecule Biochemistry	electron transport of FMN	0.00541	NOS1	1
Energy Production, Molecular Transport, Nucleic Acid Metabolism, Small Molecule Biochemistry	electron transport of NADPH	0.00541	NOS1	1
Energy Production, Molecular Transport, Small Molecule Biochemistry	electron transport of heme	0.00541	NOS1	1
Cardiovascular System Development and Function, Embryonic Development, Organ Development, Organismal Development, Tissue Development	formation of aorto-pulmonary septum	0.00541	GATA4	1
Cancer	formation of cystadenoma	0.00541	PTEN	1
Cellular Assembly and Organization, Tissue Development	formation of microfibrils	0.00541	COL6A3	1
Cardiovascular System Development and Function	fractional shortening of cardiomyocytes	0.00541	NOS1	1
Cancer, Organismal Injury and Abnormalities, Reproductive System Disease	grade 1 uterine endometrioid carcinoma	0.00541	PTEN	1
Cancer, Organismal Injury and Abnormalities, Reproductive System Disease	grade 2 uterine endometrioid carcinoma	0.00541	PTEN	1
Cancer, Organismal Injury and Abnormalities, Reproductive System Disease	grade 3 uterine endometrioid carcinoma	0.00541	PTEN	1
Dermatological Diseases and Conditions, Gastrointestinal Disease, Organismal Injury and Abnormalities	hyperkeratosis of esophagus	0.00541	PTEN	1
Connective Tissue Disorders, Developmental Disorder, Hereditary Disorder, Organismal Injury and Abnormalities	hyperphosphatemic familial tumoral calcinosis	0.00541	GALNT3	1
Cancer, Immunological Disease	hyperplasia of lymphoid tissue	0.00541	PTEN	1
Cardiovascular Disease, Developmental Disorder	hypoplasia of aortic arch	0.00541	GATA4	1
Molecular Transport	internalization of water	0.00541	NPY	1
Cancer, Respiratory Disease	locally advanced EGFR activating mutation positive lung adenocarcinoma	0.00541	NR1I2	1
Cancer, Respiratory Disease	locally advanced EGFR exon 19 mutation negative non-small cell lung cancer	0.00541	NR1I2	1
Cancer, Respiratory Disease	locally advanced EGFR exon 21 mutation negative non-small cell lung cancer	0.00541	NR1I2	1
Cell-To-Cell Signaling and Interaction, Nervous System Development and Function	long-term potentiation of barrel cortex	0.00541	NOS1	1
Cardiovascular System Development and Function, Organismal Development	neovascularization of hindlimb	0.00541	NPY	1
Cancer, Dermatological Diseases and Conditions, Developmental Disorder, Hereditary Disorder, Neurological Disease, Organismal Injury and Abnormalities	neurofibromatosis 2	0.00541	PTEN	1
Cell Cycle, Cellular Assembly and Organization, DNA Replication, Recombination, and Repair	opening of chromatin	0.00541	GATA4	1
Embryonic Development, Endocrine System Development and Function, Organ Development, Organismal Development, Reproductive System Development and Function, Tissue Development	organogenesis of pituitary gland	0.00541	LHX4	1
Energy Production, Nucleic Acid Metabolism, Small Molecule Biochemistry	oxidation of NADP	0.00541	NOS1	1
Embryonic Development, Organismal Development, Tissue Development	patterning of heart tube	0.00541	GATA4	1
Drug Metabolism, Molecular Transport, Small Molecule Biochemistry	release of epinephrine	0.00541	NPY	1
Cell Signaling, Molecular Transport, Vitamin and Mineral Metabolism	reuptake of Ca2+	0.00541	NOS1	1
Cancer	severity of carcinoma	0.00541	PTEN	1
Cardiovascular System Development and Function, Cell Morphology, Organismal Development	sprouting of microvessel	0.00541	PTEN	1
Cancer, Respiratory Disease	stage 3A EGFR exon 19 mutation positive non-small cell lung cancer	0.00541	NR1I2	1
Cancer, Respiratory Disease	stage 3A EGFR exon 21 mutation positive non-small cell lung cancer	0.00541	NR1I2	1
Cancer, Respiratory Disease	stage 3B EGFR mutation positive non-small cell lung cancer	0.00541	NR1I2	1
Cancer, Endocrine System Disorders, Organismal Injury and Abnormalities, Reproductive System Disease	testicular teratoma	0.00541	PTEN	1
Cancer, Endocrine System Disorders, Neurological Disease	tumorigenesis of pheochromocytoma	0.00541	PTEN	1
Cancer	tumorigenesis of transitional-cell carcinoma	0.00541	PTEN	1
Developmental Disorder	overgrowth syndrome	0.00543	NOS1,PTEN	2
Digestive System Development and Function, Organ Morphology, Organismal Development	abnormal morphology of large intestine	0.00561	SALL4,TLX2	2
Respiratory System Development and Function	abnormal morphology of snout	0.00578	PAX7,ST14	2
Cancer, Hematological Disease, Immunological Disease	hyperplasia of leukocytes	0.00578	NR1I2,PTEN	2
Cancer, Organismal Injury and Abnormalities, Reproductive System Disease	malignant neoplasm of male genital organ	0.0059	GALNT3,LY75,PKDREJ,PTEN,TLX2,TNFRSF10C	6
Cancer	malignant solid tumor	0.00608	AUTS2,CLIC6,COL23A1,COL6A3,EBF3,EPHA1,F7,GALNT3,GATA4,GPR150,GSG1L,HPCAL4,HRASLS5,IL1RL2,LHX4,LY75,NOS1,NPY,NR1I2,PAX7,PHF11,PKDREJ,PTEN,RGS22,RHEB,SALL4,ST14,SWAP70,TLX2,TNFRSF10C,ZADH2,ZFP36L2,ZSWIM2	33
Cardiovascular System Development and Function, Organ Morphology, Organismal Development	abnormal morphology of ventricular septum	0.00615	GATA4,NOS1	2
Dermatological Diseases and Conditions	burn	0.00615	COL23A1,COL6A3	2
Cell-To-Cell Signaling and Interaction, Molecular Transport, Small Molecule Biochemistry	quantity of monoamines	0.0063	NOS1,PTEN,RNLS	3
Digestive System Development and Function, Organ Morphology, Organismal Development	abnormal morphology of ileum	0.00633	PTEN,TLX2	2
Cardiovascular System Development and Function, Embryonic Development, Organ Development, Organismal Development, Tissue Development	cardiogenesis	0.00651	GATA4,PTEN,RHEB,SALL4	4
Cancer, Endocrine System Disorders, Gastrointestinal Disease	pancreatic tumor	0.00651	COL6A3,GALNT3,GATA4,HOTAIR,NR1I2,PKDREJ,PTEN,ZADH2	8
Endocrine System Disorders, Gastrointestinal Disease, Metabolic Disease	hyperinsulinism	0.00652	ASIP,NPY	2
Developmental Disorder, Skeletal and Muscular Disorders	muscular hypertrophy	0.00655	GATA4,NOS1,PTEN	3
Cancer, Organismal Injury and Abnormalities, Reproductive System Disease	genital tumor	0.00669	COL6A3,EBF3,EPHA1,GALNT3,GATA4,GSG1L,LY75,NR1I2,PHF11,PKDREJ,PTEN,RGS22,RHEB,SALL4,SWAP70,TLX2,TNFRSF10C	17
Digestive System Development and Function, Hepatic System Development and Function, Organ Morphology, Organismal Development	abnormal morphology of liver	0.00672	GATA4,NOS1,ZFP36L2	3
Cancer, Organismal Injury and Abnormalities, Renal and Urological Disease, Reproductive System Disease	prostatic adenocarcinoma	0.00681	LY75,PTEN,TNFRSF10C	3
Digestive System Development and Function	ingestion by mice	0.00689	ASIP,NPY,PTEN	3
Organismal Injury and Abnormalities	dehydration of mice	0.0069	NOS1,ST14	2
Cell Death and Survival, Renal and Urological System Development and Function	cell viability of kidney cell lines	0.0071	F7,PTEN	2
Cancer, Respiratory Disease	EGFR (L858R) positive lung adenocarcinoma	0.00721	NR1I2	1
Cancer	EGFR G719X mutation positive large cell carcinoma	0.00721	NR1I2	1
Cancer, Respiratory Disease	EGFR G719X mutation positive lung adenocarcinoma	0.00721	NR1I2	1
Cancer, Respiratory Disease	EGFR G719X mutation positive nonsquamous non-small cell lung cancer	0.00721	NR1I2	1
Cancer	EGFR L858R mutation positive large cell carcinoma	0.00721	NR1I2	1
Cancer, Respiratory Disease	EGFR L858R mutation positive nonsquamous non-small cell lung cancer	0.00721	NR1I2	1
Cancer	EGFR exon 19 deletion positive large cell carcinoma	0.00721	NR1I2	1
Cancer, Respiratory Disease	EGFR exon 19 deletion positive lung adenocarcinoma	0.00721	NR1I2	1
Cancer, Respiratory Disease	EGFR exon 19 deletion positive nonsquamous non-small cell lung cancer	0.00721	NR1I2	1
Cancer, Respiratory Disease	EGFR exon19 deletion positive metastatic non-small cell lung cancer	0.00721	NR1I2	1
Cancer	EGFR sensitizing mutation positive large cell carcinoma	0.00721	NR1I2	1
Cancer, Respiratory Disease	EGFR(L858R) positive metastatic non-small cell lung cancer	0.00721	NR1I2	1
Hematological Disease	abnormal blood gas saturation	0.00721	LHX4	1
Digestive System Development and Function, Organ Morphology, Organismal Development	abnormal morphology of distended ileum	0.00721	TLX2	1
Cell Morphology, Endocrine System Development and Function, Organ Morphology, Organismal Development	abnormal morphology of thyroid follicle cells	0.00721	PTEN	1
Cancer, Respiratory Disease	advanced EGFR sensitizing mutation positive non-small cell lung cancer	0.00721	NR1I2	1
Behavior	anxiolysis	0.00721	NPY	1
Cell Cycle	arrest in G2/M phase of ovarian cancer cell lines	0.00721	PTEN	1
Gastrointestinal Disease, Organismal Injury and Abnormalities	atresia of anal canal	0.00721	SALL4	1
Digestive System Development and Function, Lipid Metabolism, Molecular Transport, Small Molecule Biochemistry	biliary excretion of cholesterol	0.00721	NR1I2	1
Cell Death and Survival	cell viability of skin cancer cell lines	0.00721	PTEN	1
Carbohydrate Metabolism, Lipid Metabolism, Small Molecule Biochemistry	conversion of phosphatidylinositol 4,5-diphosphate	0.00721	PTEN	1
Carbohydrate Metabolism, Lipid Metabolism, Small Molecule Biochemistry	dephosphorylation of phosphatidylinositol 3,4-diphosphate	0.00721	PTEN	1
Post-Translational Modification	dephosphorylation of protein fragment	0.00721	PTEN	1
Cellular Compromise	depletion of thymocytes	0.00721	ST14	1
Cellular Development, Nervous System Development and Function	differentiation of satellite cells	0.00721	PAX7	1
Endocrine System Disorders, Organismal Injury and Abnormalities, Reproductive System Disease	diminished ovarian reserve	0.00721	GATA4	1
Carbohydrate Metabolism, Small Molecule Biochemistry	disappearance of D-glucose	0.00721	NPY	1
Hematological Disease	disseminated intravascular coagulation	0.00721	F7	1
Neurological Disease	experimentally induced seizure	0.00721	NOS1	1
Embryonic Development, Organ Development, Organismal Development, Renal and Urological System Development and Function, Reproductive System Development and Function, Tissue Development	formation of mammary acinus	0.00721	PTEN	1
Cellular Development, Cellular Growth and Proliferation, Embryonic Development, Nervous System Development and Function, Organ Development, Organismal Development, Respiratory System Development and Function, Tissue Development	formation of olfactory receptor neurons	0.00721	EBF3	1
Cancer, Endocrine System Disorders	formation of thyroid carcinoma	0.00721	PTEN	1
Cancer, Neurological Disease	gliosarcoma cancer	0.00721	PTEN	1
Drug Metabolism, Endocrine System Development and Function, Lipid Metabolism, Small Molecule Biochemistry	glucuronidation of beta-estradiol	0.00721	NR1I2	1
Developmental Disorder, Gastrointestinal Disease, Skeletal and Muscular Disorders	hypertrophy of pyloric sphincter	0.00721	NOS1	1
Cancer, Organismal Injury and Abnormalities, Reproductive System Disease	incidence of endometrial carcinoma	0.00721	PTEN	1
Hematological System Development and Function, Organismal Functions	initiation of coagulation of blood	0.00721	F7	1
Cancer, Gastrointestinal Disease, Organismal Injury and Abnormalities	juvenile gastrointestinal polyposis	0.00721	PTEN	1
Cell Death and Survival	killing of uterine cancer cell lines	0.00721	F7	1
Cancer, Respiratory Disease	locally advanced EGFR mutation positive non-small cell lung cancer	0.00721	NR1I2	1
Cell Cycle	mitogenesis of pheochromocytoma cell lines	0.00721	PTEN	1
Cell Morphology	morphology of prostate cell lines	0.00721	GALNT3	1
Neurological Disease	onset of seizures	0.00721	NOS1	1
Hair and Skin Development and Function	pigmentation of fur	0.00721	ASIP	1
Cardiovascular System Development and Function, Hematological System Development and Function	pressure of portal vein	0.00721	NOS1	1
Amino Acid Metabolism, Small Molecule Biochemistry	production of L-arginine	0.00721	NOS1	1
Cellular Development, Cellular Growth and Proliferation, Nervous System Development and Function, Tissue Development, Visual System Development and Function	proliferation of retinal progenitor cells	0.00721	NPY	1
Cellular Assembly and Organization, Nervous System Development and Function	quantity of perikaryon	0.00721	PTEN	1
Hematological System Development and Function, Hematopoiesis, Lymphoid Tissue Structure and Development, Tissue Morphology	quantity of promegakaryocytes	0.00721	PTEN	1
Cell Cycle	senescence of vascular smooth muscle cells	0.00721	PTEN	1
Cancer, Cell-To-Cell Signaling and Interaction, Tumor Morphology	sensitization of glioma cells	0.00721	PTEN	1
Nervous System Development and Function, Organ Morphology	size of cerebellar vermis	0.00721	PTEN	1
Cellular Development, Embryonic Development, Organismal Development, Tissue Development	specification of endodermal cells	0.00721	GATA4	1
Gastrointestinal Disease, Organismal Injury and Abnormalities, Skeletal and Muscular Disorders	stenosis of pyloric sphincter	0.00721	NOS1	1
Cancer, Cell Death and Survival, Tumor Morphology	survival of pancreatic cancer cells	0.00721	GALNT3	1
Amino Acid Metabolism, Small Molecule Biochemistry	synthesis of arginine	0.00721	NOS1	1
Cancer, Organismal Injury and Abnormalities, Renal and Urological Disease, Reproductive System Disease	tumorigenesis of prostatic adenocarcinoma	0.00721	PTEN	1
Cancer, Organismal Injury and Abnormalities, Reproductive System Disease	tumorigenesis of prostatic intraepithelial tumor	0.00721	PTEN	1
Cancer, Gastrointestinal Disease	tumorigenesis of salivary gland tumor	0.00721	PTEN	1
Cancer, Hematological Disease	hematologic cancer	0.00782	F7,IL1RL2,NOS1,NR1I2,PTEN,RHEB,SWAP70,ZFP36L2	8
Cancer	pelvic cancer	0.00793	CLIC6,COL6A3,EBF3,EPHA1,GALNT3,GSG1L,LY75,NOS1,NR1I2,PHF11,PKDREJ,PTEN,RGS22,RHEB,SALL4,SWAP70,TNFRSF10C,ZFP36L2	18
Cell Death and Survival	cell death	0.00801	F7,GALNT3,GATA4,HOTAIR,LHX4,NOS1,NPY,NR1I2,PAX7,PTEN,RHEB,ST14,SWAP70,TNFRSF10C,ZFP36L2	15
Connective Tissue Disorders	Dupuytren contracture	0.00811	COL23A1,COL6A3	2
Organismal Injury and Abnormalities, Tissue Morphology	quantity of lesion	0.00811	NOS1,PTEN	2
Tissue Morphology	abnormal morphology of embryonic tissue	0.0085	GATA4,LHX4,PAX7,PTEN,SALL4	5
Reproductive System Development and Function	ovulation	0.00853	GATA4,NOS1	2
Organ Morphology, Skeletal and Muscular System Development and Function	volume of trabecular bone	0.00853	GALNT3,NOS1	2
Cell Cycle, Cell-To-Cell Signaling and Interaction, Cellular Growth and Proliferation	contact growth inhibition of tumor cell lines	0.00874	NR1I2,PTEN	2
Gastrointestinal Disease, Hepatic System Disease	hepatomegaly	0.00896	NR1I2,PTEN	2
Cancer, Neurological Disease	WHO grade IV astrocytoma	0.009	PTEN	1
Behavior	aggressive behavior toward females	0.009	NOS1	1
Nervous System Development and Function	analgesic tolerance	0.009	NR1I2	1
Cancer, Cell Death and Survival, Tumor Morphology	apoptosis of non-small-cell lung cancer cells	0.009	PTEN	1
Gene Expression	binding of Runx2 binding site	0.009	PTEN	1
Cancer, Organismal Injury and Abnormalities, Reproductive System Disease	delay in tumorigenesis of mammary gland	0.009	PTEN	1
Carbohydrate Metabolism, Lipid Metabolism, Small Molecule Biochemistry	dephosphorylation of phosphatidylinositol-3,4,5-triphosphate	0.009	PTEN	1
Digestive System Development and Function, Embryonic Development, Organ Development, Organismal Development, Tissue Development	development of anorectum	0.009	SALL4	1
Cellular Development, Endocrine System Development and Function	differentiation of gonadotropes	0.009	LHX4	1
Drug Metabolism, Molecular Transport	export of drug	0.009	NR1I2	1
Cancer	fibroadenoma	0.009	PTEN	1
Cardiovascular System Development and Function, Connective Tissue Development and Function, Embryonic Development, Organ Development, Organismal Development, Tissue Development	formation of epicardium	0.009	GATA4	1
Cancer	growth of head and neck squamous cell carcinoma	0.009	PTEN	1
Hematological Disease, Hereditary Disorder	hemophilia B	0.009	F7	1
Cellular Movement, Hematological System Development and Function, Immune Cell Trafficking, Inflammatory Response	infiltration by tumor-associated macrophages	0.009	NOS1	1
Cellular Growth and Proliferation, Nervous System Development and Function	inhibition of pyramidal neurons	0.009	NPY	1
Cardiovascular System Development and Function, Ophthalmic Disease, Organismal Development, Visual System Development and Function	neovascularization of subretinal space	0.009	NOS1	1
Cellular Growth and Proliferation, Tissue Development	proliferation of basal cells	0.009	PTEN	1
Cellular Development, Cellular Growth and Proliferation, Respiratory System Development and Function	proliferation of pneumocytes	0.009	PTEN	1
Cellular Assembly and Organization	quantity of collagen fibrils	0.009	COL6A3	1
Endocrine System Development and Function, Organ Morphology	quantity of islets of Langerhans	0.009	PTEN	1
Cell Cycle, Cellular Development	senescence of melanocytes	0.009	PTEN	1
Cardiovascular System Development and Function, Cell Morphology, Organismal Development	sprouting of aorta	0.009	NPY	1
Cardiovascular Disease, Hematological Disease, Organismal Injury and Abnormalities, Renal and Urological Disease	thrombosis of glomerular capillary	0.009	NOS1	1
Cancer, Endocrine System Disorders	tumorigenesis of adrenal gland	0.009	PTEN	1
Cancer	tumorigenesis of papillary carcinoma	0.009	PTEN	1
Cell-To-Cell Signaling and Interaction, Small Molecule Biochemistry	turnover of 5-hydroxytryptamine	0.009	NOS1	1
Cancer, Cardiovascular Disease, Dermatological Diseases and Conditions, Developmental Disorder, Hereditary Disorder, Neurological Disease, Organismal Injury and Abnormalities	von Hippel-Lindau syndrome	0.009	PTEN	1
Cancer, Organismal Injury and Abnormalities, Renal and Urological Disease	renal cancer	0.00903	EBF3,NOS1,NR1I2,PTEN,RHEB,ZFP36L2	6
Cell Signaling, Nucleic Acid Metabolism, Small Molecule Biochemistry	synthesis of cyclic AMP	0.00909	ASIP,NOS1,NPY	3
Cardiovascular Disease, Developmental Disorder, Organismal Injury and Abnormalities	hypertrophy of left ventricle	0.00918	NOS1,RNLS	2
Cancer, Tumor Morphology	progression of malignant tumor	0.0094	PTEN,ST14	2
Cancer, Gastrointestinal Disease	colon carcinoma	0.00948	CLIC6,F7,GALNT3,HRASLS5,IL1RL2,LHX4,NOS1,PKDREJ,PTEN,RGS22,SALL4,ST14,SWAP70,TNFRSF10C,ZFP36L2,ZSWIM2	16
Cancer, Cell Death and Survival, Tumor Morphology	apoptosis of cancer cells	0.00972	GALNT3,PTEN,TNFRSF10C	3
Amino Acid Metabolism, Cell-To-Cell Signaling and Interaction, Molecular Transport, Small Molecule Biochemistry	release of L-glutamic acid	0.00985	NOS1,NPY	2
Hematological System Development and Function, Tissue Morphology	quantity of blood cells	0.00987	GATA4,NOS1,NPY,PTEN,ST14,SWAP70,ZFP36L2	7
Cancer, Gastrointestinal Disease	digestive tract cancer	0.0101	AUTS2,CLIC6,COL6A3,EBF3,EPHA1,F7,GALNT3,GPR150,HPCAL4,HRASLS5,IL1RL2,LHX4,LY75,NOS1,NPY,NR1I2,PKDREJ,PTEN,RGS22,SALL4,ST14,SWAP70,TNFRSF10C,ZADH2,ZFP36L2,ZSWIM2	26
Cellular Development, Cellular Growth and Proliferation	proliferation of neuroblastoma cell lines	0.0101	NPY,PTEN	2
Cardiovascular System Development and Function, Organ Morphology, Organismal Development	abnormal morphology of heart	0.0101	GATA4,NOS1,PTEN,RHEB	4
Cell Signaling, Molecular Transport, Vitamin and Mineral Metabolism	uptake of Ca2+	0.0103	ASIP,NOS1	2
Lipid Metabolism, Molecular Transport, Small Molecule Biochemistry	accumulation of triacylglycerol	0.0105	NR1I2,PTEN	2
Digestive System Development and Function, Lymphoid Tissue Structure and Development, Organ Morphology, Organismal Development, Tissue Morphology	abnormal morphology of enlarged Peyer's patches	0.0108	PTEN	1
Cellular Development, Cellular Growth and Proliferation	arrest in growth of pheochromocytoma cell lines	0.0108	PTEN	1
Nucleic Acid Metabolism, Small Molecule Biochemistry	binding of GDP	0.0108	NPY	1
Cellular Growth and Proliferation	colony formation of bladder cancer cell lines	0.0108	PTEN	1
Cellular Growth and Proliferation	colony formation of liver cells	0.0108	PTEN	1
Cardiovascular System Development and Function, Cell Morphology	contraction of endothelial cells	0.0108	F7	1
Embryonic Development, Organismal Development, Tissue Development	development of atrioventricular canal cushion	0.0108	PTEN	1
Cellular Development, Embryonic Development, Organ Development, Organismal Development, Renal and Urological System Development and Function, Reproductive System Development and Function, Tissue Development	differentiation of mammary epithelium	0.0108	PTEN	1
Nervous System Development and Function	elaboration of dendrites	0.0108	PTEN	1
Carbohydrate Metabolism, Molecular Transport, Small Molecule Biochemistry	flux of D-glucose	0.0108	NPY	1
Cancer, Respiratory Disease	hyperplasia of alveolar epithelium	0.0108	PTEN	1
Developmental Disorder, Endocrine System Disorders, Neurological Disease, Organismal Injury and Abnormalities, Reproductive System Disease	hypoplasia of adenohypophysis	0.0108	LHX4	1
Cell Morphology, Embryonic Development, Organismal Development, Tissue Morphology	lack of trophoblast giant cells	0.0108	SALL4	1
Lipid Metabolism, Molecular Transport, Small Molecule Biochemistry	localization of cholesterol	0.0108	NR1I2	1
Cancer, Respiratory Disease	metastatic lung adenocarcinoma	0.0108	NR1I2	1
Cellular Development, Embryonic Development, Organ Development, Organismal Development, Skeletal and Muscular System Development and Function, Tissue Development	myogenesis of stem cells	0.0108	PAX7	1
Cellular Development, Cellular Growth and Proliferation, Reproductive System Development and Function	proliferation of primordial germ cells	0.0108	PTEN	1
Cancer, Cellular Development, Cellular Growth and Proliferation, Tumor Morphology	proliferation of squamous-cell carcinoma	0.0108	PTEN	1
Tissue Morphology	quantity of melanocytes	0.0108	PTEN	1
Cell-To-Cell Signaling and Interaction, Cellular Movement, Connective Tissue Development and Function	recruitment of pericytes	0.0108	PTEN	1
Amino Acid Metabolism, Small Molecule Biochemistry	synthesis of citrulline	0.0108	NOS1	1
Cancer, Endocrine System Disorders	tumorigenesis of thyroid gland	0.0108	PTEN	1
Molecular Transport	uptake of organic anion	0.0108	NR1I2	1
Nutritional Disease, Organismal Injury and Abnormalities, Skeletal and Muscular Disorders	wasting of muscle	0.0108	PAX7	1
Cancer	abdominal cancer	0.0109	AUTS2,CLIC6,COL6A3,EBF3,EPHA1,F7,GALNT3,GPR150,GSG1L,HPCAL4,HRASLS5,IL1RL2,LHX4,LY75,NOS1,NPY,NR1I2,PHF11,PKDREJ,PTEN,RGS22,RHEB,SALL4,ST14,SWAP70,TNFRSF10C,ZADH2,ZFP36L2,ZSWIM2	29
Cancer, Organismal Injury and Abnormalities	lymphoid cancer	0.0109	F7,IL1RL2,NR1I2,PTEN,RHEB,SWAP70,ZFP36L2	7
Cellular Movement	migration of colon cancer cell lines	0.011	F7,PTEN	2
Organismal Development	abnormal morphology of thoracic cavity	0.0113	GATA4,LHX4,NOS1,PTEN,RHEB	5
Antigen Presentation, Inflammatory Response	antigen presentation	0.0115	LY75,SWAP70	2
Cardiovascular System Development and Function	function of cardiovascular system	0.0118	NOS1,RNLS	2
Cell Morphology	contraction of cells	0.012	F7,NPY	2
Organismal Injury and Abnormalities	ulcer	0.012	COL23A1,COL6A3	2
Organ Morphology, Organismal Development, Renal and Urological System Development and Function	abnormal morphology of kidney	0.0121	NOS1,SALL4,ZFP36L2	3
Cell Signaling, Molecular Transport, Vitamin and Mineral Metabolism	quantity of Ca2+	0.0121	ASIP,NOS1,NPY,SWAP70	4
Cancer, Cell Death and Survival, Tumor Morphology	cell viability of cancer cells	0.0122	GALNT3,PTEN	2
Cancer, Reproductive System Disease	neoplasia of breast cancer cell lines	0.0122	NOS1,PTEN	2
Cellular Assembly and Organization	quantity of vesicles	0.0122	PTEN,ST14	2
Cancer	soft tissue neoplasm	0.0125	GATA4,PAX7,PTEN	3
Cancer, Gastrointestinal Disease	rectal adenocarcinoma	0.0126	CLIC6,EBF3,LY75,PKDREJ,PTEN	5
Cell-To-Cell Signaling and Interaction, Nervous System Development and Function	action potential of cerebral cortex cells	0.0126	PTEN	1
Cell-To-Cell Signaling and Interaction, Renal and Urological System Development and Function, Tissue Development	aggregation of kidney cell lines	0.0126	PTEN	1
Skeletal and Muscular System Development and Function, Tissue Morphology	area of cortical bone	0.0126	GALNT3	1
Cell Cycle	arrest in G0/G1 phase transition of brain cancer cell lines	0.0126	PTEN	1
Cellular Development, Cellular Growth and Proliferation	arrest in growth of brain cancer cell lines	0.0126	PTEN	1
Cellular Function and Maintenance, Connective Tissue Development and Function	cell saturation density of fibroblast cell lines	0.0126	PTEN	1
Developmental Disorder, Hereditary Disorder, Metabolic Disease, Neurological Disease, Psychological Disorders	cerebrotendinous xanthomatosis	0.0126	NR1I2	1
Hair and Skin Development and Function, Organ Morphology	color of hair	0.0126	ASIP	1
Auditory Disease, Neurological Disease	conductive hearing loss	0.0126	SALL4	1
Cellular Development, Nervous System Development and Function, Tissue Development, Visual System Development and Function	differentiation of amacrine cells	0.0126	EBF3	1
Cell-To-Cell Signaling and Interaction, Cellular Function and Maintenance, Nervous System Development and Function	elimination of synapse	0.0126	NOS1	1
Cancer, Skeletal and Muscular Disorders	formation of myosarcoma	0.0126	PTEN	1
Cellular Assembly and Organization, Cellular Development, Embryonic Development, Nervous System Development and Function, Organ Development, Organismal Development, Tissue Development	formation of olfactory glomeruli	0.0126	EBF3	1
Amino Acid Metabolism, Drug Metabolism, Endocrine System Development and Function, Post-Translational Modification, Small Molecule Biochemistry	glucuronidation of levothyroxine	0.0126	NR1I2	1
Cancer, Neurological Disease, Organismal Injury and Abnormalities	growth of medulloblastoma	0.0126	PTEN	1
Dermatological Diseases and Conditions, Organismal Injury and Abnormalities	hyperkeratosis of epidermis	0.0126	PTEN	1
Cellular Movement, Nervous System Development and Function	migration of Purkinje cells	0.0126	PTEN	1
Cell-To-Cell Signaling and Interaction, Cellular Function and Maintenance, Embryonic Development, Inflammatory Response	phagocytosis of embryonic cell lines	0.0126	SWAP70	1
Infectious Disease, Inflammatory Response, Respiratory Disease	pneumococcal pneumonia	0.0126	PTEN	1
Cancer, Cellular Development, Cellular Growth and Proliferation, Tumor Morphology	proliferation of head and neck tumor	0.0126	PTEN	1
Connective Tissue Development and Function, Lymphoid Tissue Structure and Development, Tissue Morphology	quantity of bone marrow stromal cells	0.0126	NPY	1
Cell-To-Cell Signaling and Interaction, Cellular Movement, Skeletal and Muscular System Development and Function	recruitment of vascular smooth muscle cells	0.0126	PTEN	1
Endocrine System Development and Function, Lipid Metabolism, Molecular Transport, Small Molecule Biochemistry	release of aldosterone	0.0126	NPY	1
Digestive System Development and Function	satiety	0.0126	NPY	1
Cancer	sphere formation of carcinoma cell lines	0.0126	PTEN	1
Cancer	sphere formation of lung cancer cell lines	0.0126	PTEN	1
Cancer, Respiratory Disease	stage 4 EGFR mutation positive non small cell lung carcinoma	0.0126	NR1I2	1
Lipid Metabolism, Small Molecule Biochemistry	storage of fat	0.0126	NPY	1
Organismal Functions	turning of rodents	0.0126	NOS1	1
Cardiovascular System Development and Function, Organismal Development, Skeletal and Muscular System Development and Function, Tissue Development	vascularization of muscle	0.0126	NPY	1
Dermatological Diseases and Conditions, Organismal Injury and Abnormalities	hyperkeratosis	0.0128	PTEN,ST14	2
Organismal Injury and Abnormalities	Lesion Formation	0.0129	GATA4,NOS1,PTEN,RNLS	4
Gene Expression	transcription of DNA	0.0131	EBF3,GATA4,NOS1,NR1I2,PAX7,SALL4,TLX2,ZFP36L2	8
Cancer, Gastrointestinal Disease	growth of digestive organ tumor	0.0133	GALNT3,NPY	2
Cardiovascular System Development and Function	abnormal morphology of cardiovascular system	0.014	F7,GATA4,NOS1,PTEN,RHEB	5
Cellular Movement	cell tethering or rolling	0.0141	NOS1,SWAP70	2
Organismal Development	abnormal morphology of abdomen	0.0143	GATA4,NOS1,PTEN,SALL4,TLX2,ZFP36L2	6
Cell-To-Cell Signaling and Interaction, Drug Metabolism, Molecular Transport, Small Molecule Biochemistry	concentration of dopamine	0.0143	PTEN,RNLS	2
Gastrointestinal Disease	abnormal digestion of food	0.0144	NOS1	1
Digestive System Development and Function, Organismal Development	abnormal morphology of anus	0.0144	SALL4	1
Cell Morphology, Cellular Assembly and Organization, Hair and Skin Development and Function, Organ Morphology	abnormal morphology of cornified envelope	0.0144	ST14	1
Digestive System Development and Function, Nervous System Development and Function	abnormal morphology of enteric ganglion	0.0144	TLX2	1
