# Supplementary material for: Integrated genetic and epigenetic analysis defines novel molecular subgroups in rhabdomyosarcoma
Source: Nat Commun. 2015 Jul 3;6:7557. doi: 10.1038/ncomms8557 (PMC4506514; doi:10.1038/ncomms8557)
Supplement: Supplementary Data 13 — Pathway analysis for gene list of E1 vs. E2. [file ncomms8557-s14.xlsx]

## Sheet: Sheet1
Supplementary Data 13. Pathway analysis for gene list of E1 vs. E2.
Ingenuity Canonical Pathways	-log(p-value)	Ratio	Molecules
Transcriptional Regulatory Network in Embryonic Stem Cells	3.09	0.05	PAX6,GBX2
Notch Signaling	1.41	0.0263	HES5
Wnt/Ca+ pathway	1.24	0.0179	WNT5A
ATM Signaling	1.22	0.0169	TP73
PCP pathway	1.19	0.0159	WNT5A
Basal Cell Carcinoma Signaling	1.14	0.0139	WNT5A
Role of Wnt/GSK-3β Signaling in the Pathogenesis of Influenza	1.1	0.0127	WNT5A
p53 Signaling	1.01	0.0102	TP73
HIF1α Signaling	0.99	0.0098	P4HTM
Role of NANOG in Mammalian Embryonic Stem Cell Pluripotency	0.956	0.00901	WNT5A
14-3-3-mediated Signaling	0.934	0.00855	TP73
Adipogenesis pathway	0.91	0.00806	WNT5A
Ovarian Cancer Signaling	0.888	0.00763	WNT5A
Human Embryonic Stem Cell Pluripotency	0.879	0.00746	WNT5A
Aryl Hydrocarbon Receptor Signaling	0.861	0.00714	TP73
Glioblastoma Multiforme Signaling	0.844	0.00685	WNT5A
Wnt/β-catenin Signaling	0.786	0.00592	WNT5A
Regulation of the Epithelial-Mesenchymal Transition Pathway	0.752	0.00543	WNT5A
Role of Osteoblasts, Osteoclasts and Chondrocytes in Rheumatoid Arthritis	0.684	0.00457	WNT5A
Colorectal Cancer Metastasis Signaling	0.655	0.00424	WNT5A
Role of Macrophages, Fibroblasts and Endothelial Cells in Rheumatoid Arthritis	0.566	0.00336	WNT5A
Molecular Mechanisms of Cancer	0.492	0.00274	WNT5A
Axonal Guidance Signaling	0.432	0.00231	WNT5A
