# Supplementary material for: Integrated genetic and epigenetic analysis defines novel molecular subgroups in rhabdomyosarcoma
Source: Nat Commun. 2015 Jul 3;6:7557. doi: 10.1038/ncomms8557 (PMC4506514; doi:10.1038/ncomms8557)
Supplement: Supplementary Data 14 — Functions annotation analysis for gene list of E1 vs. E2. [file ncomms8557-s15.xlsx]

## Sheet: Sheet1
Supplementary Data 14. Functions annotation analysis for gene list of E1 vs. E2.
Categories	Diseases or Functions Annotation	p-Value	Molecules	# Molecules
Embryonic Development, Nervous System Development and Function, Organ Development, Organismal Development, Tissue Development	formation of mesencephalon	1.21e-05	GBX2,PITX3,WNT5A	3
Digestive System Development and Function	morphogenesis of gastrointestinal tract	1.92e-05	PAX6,TP73,WNT5A	3
Embryonic Development, Nervous System Development and Function, Organ Development, Organismal Development, Tissue Development	formation of brain	1.93e-05	GBX2,HES5,PAX6,PITX3,TP73,WNT5A	6
Nervous System Development and Function, Tissue Morphology	quantity of neurons	2.38e-05	HES5,PAX6,PITX3,TP73,WNT5A	5
Nervous System Development and Function, Tissue Morphology	quantity of radial glial cells	8.19e-05	HES5,PAX6	2
Cellular Development, Nervous System Development and Function, Tissue Development	differentiation of neurons	9.04e-05	HES5,PAX6,PITX3,TP73,WNT5A	5
Embryonic Development, Nervous System Development and Function, Organ Development, Organismal Development, Tissue Development	development of thalamus	0.00011	GBX2,PAX6	2
Auditory and Vestibular System Development and Function, Organ Morphology	abnormal morphology of saccule	0.000126	GBX2,HES5	2
Embryonic Development, Nervous System Development and Function, Organ Development, Organismal Development, Tissue Development	formation of forebrain	0.000132	GBX2,HES5,PAX6,TP73	4
Embryonic Development, Organismal Development	development of body axis	0.000155	GBX2,HES5,HOXC4,PAX6,PITX3,TP73,WNT5A	7
Embryonic Development, Organismal Development	patterning of rostrocaudal axis	0.000192	HOXC4,PAX6,WNT5A	3
Nervous System Development and Function, Organ Morphology, Organismal Development	abnormal morphology of cerebral ventricles	0.000208	GBX2,HES5,TP73	3
Cell Morphology, Nervous System Development and Function	morphology of radial glial cells	0.00022	HES5,PAX6	2
Cellular Development, Nervous System Development and Function, Tissue Development	differentiation of dopaminergic neurons	0.000241	PITX3,WNT5A	2
Connective Tissue Development and Function, Embryonic Development, Organ Development, Organ Morphology, Organismal Development, Skeletal and Muscular System Development and Function, Tissue Development	abnormal morphology of bone	0.000243	GBX2,HOXC4,SBNO2,TP73,WNT5A	5
Auditory and Vestibular System Development and Function, Embryonic Development, Organ Development, Organismal Development, Tissue Development	development of inner ear	0.000255	GBX2,HES5,WNT5A	3
Cellular Growth and Proliferation, Nervous System Development and Function	formation of afferent neurons	0.000288	HES5,PAX6	2
Nervous System Development and Function, Organ Morphology, Organismal Development	abnormal morphology of choroid plexus	0.000365	GBX2,HES5	2
Skeletal and Muscular System Development and Function, Tissue Development	cartilage development	0.000412	HES5,HOXC4,WNT5A	3
Embryonic Development, Nervous System Development and Function, Organ Development, Organismal Development, Tissue Development	formation of telencephalon	0.000429	HES5,PAX6,TP73	3
Nervous System Development and Function, Tissue Morphology	quantity of dopaminergic neurons	0.000483	PITX3,WNT5A	2
Embryonic Development, Organ Development, Organismal Development, Tissue Development	development of sensory organ	0.00049	GBX2,HES5,PAX6,PITX3,WNT5A	5
Cell Morphology, Nervous System Development and Function, Tissue Morphology	abnormal morphology of motor neurons	0.000548	GBX2,WNT5A	2
Cellular Development, Nervous System Development and Function	differentiation of oligodendrocyte precursor cells	0.000548	HES5,TP73	2
Cellular Development	fate determination of cells	0.000548	HES5,PAX6	2
Organismal Development	abnormal morphology of head	0.000558	GBX2,HES5,PAX6,PITX3,TP73,WNT5A	6
Developmental Disorder	dysgenesis	0.000581	GBX2,HOXC4,PAX6,PITX3,WNT5A	5
Cellular Development, Nervous System Development and Function	differentiation of neuroglia	0.000713	HES5,PAX6,TP73	3
Auditory and Vestibular System Development and Function, Organ Morphology	abnormal morphology of ear	0.000725	GBX2,HES5,WNT5A	3
Cellular Development, Nervous System Development and Function	development of oligodendrocytes	0.000727	HES5,PAX6	2
Embryonic Development, Endocrine System Development and Function, Organ Development, Organismal Development, Reproductive System Development and Function, Tissue Development	development of pituitary gland	0.000846	PAX6,WNT5A	2
Tissue Development	development of connective tissue	0.000973	HES5,HOXC4,PAX6,WNT5A	4
Metabolic Disease, Neurological Disease, Psychological Disorders	Braak stage II Alzheimer's disease	0.00105	TP73	1
Metabolic Disease, Neurological Disease, Psychological Disorders	Braak stage III Alzheimer's disease	0.00105	TP73	1
Metabolic Disease, Neurological Disease, Psychological Disorders	Braak stage IV Alzheimer's disease	0.00105	TP73	1
Metabolic Disease, Neurological Disease, Psychological Disorders	Braak stage V Alzheimer's disease	0.00105	TP73	1
Cell Cycle, Nervous System Development and Function	S phase of neuronal progenitor cells	0.00105	PAX6	1
Developmental Disorder	agenesis of genital tubercle	0.00105	WNT5A	1
Developmental Disorder, Neurological Disease, Ophthalmic Disease, Organismal Injury and Abnormalities	aniridia, cerebellar ataxia, and mental retardation	0.00105	PAX6	1
Developmental Disorder, Hereditary Disorder	autosomal dominant Robinow syndrome	0.00105	WNT5A	1
Developmental Disorder, Neurological Disease, Ophthalmic Disease	bilateral optic nerve aplasia	0.00105	PAX6	1
Developmental Disorder, Neurological Disease, Ophthalmic Disease	bilateral optic nerve hypoplasia	0.00105	PAX6	1
Cell Cycle, Nervous System Development and Function	cell cycle progression of radial glial cells	0.00105	PAX6	1
Cancer, Cellular Response to Therapeutics	cisplatin resistance of carcinoma cell lines	0.00105	TP73	1
Cellular Growth and Proliferation	clonogenicity of thyroid tumor cell lines	0.00105	WNT5A	1
Developmental Disorder, Ophthalmic Disease	congenital aniridia	0.00105	PAX6	1
Cellular Development, Nervous System Development and Function, Tissue Development	development of catecholaminergic neurons	0.00105	PAX6	1
Cell Morphology, Cellular Assembly and Organization, Cellular Development, Cellular Function and Maintenance, Nervous System Development and Function, Tissue Development	development of corticofugal axons	0.00105	PAX6	1
Embryonic Development, Nervous System Development and Function, Organ Development, Organismal Development, Tissue Development	development of endopiriform nucleus	0.00105	PAX6	1
Embryonic Development, Nervous System Development and Function, Organ Development, Organismal Development, Tissue Development	development of insular cortex	0.00105	PAX6	1
Embryonic Development, Organismal Development, Tissue Development	development of optic cup	0.00105	PAX6	1
Cell Morphology, Cellular Assembly and Organization, Cellular Development, Cellular Function and Maintenance, Nervous System Development and Function, Tissue Development	development of thalamocortical axons	0.00105	PAX6	1
Cellular Development, Nervous System Development and Function, Tissue Development	differentiation of dopaminergic progenitor cells	0.00105	WNT5A	1
Embryonic Development, Organ Development, Organismal Development, Renal and Urological System Development and Function, Reproductive System Development and Function, Tissue Development	formation of acinar duct	0.00105	TP73	1
Cell Morphology, Cellular Assembly and Organization, Cellular Development, Cellular Function and Maintenance, Nervous System Development and Function	formation of parallel fiber	0.00105	PAX6	1
Developmental Disorder, Hereditary Disorder, Ophthalmic Disease	foveal hypoplasia 1 with anterior segment anomalies	0.00105	PAX6	1
Developmental Disorder, Hereditary Disorder, Ophthalmic Disease	foveal hypoplasia 1 with cataract	0.00105	PAX6	1
Cellular Function and Maintenance	function of radial glial cells	0.00105	PAX6	1
Reproductive System Development and Function	generation of uterine gland	0.00105	WNT5A	1
Hair and Skin Development and Function, Organ Development	growth of hair shaft	0.00105	WNT5A	1
Hereditary Disorder, Inflammatory Disease, Inflammatory Response, Ophthalmic Disease	hereditary keratitis	0.00105	PAX6	1
Embryonic Development, Organ Development, Organ Morphology, Organismal Development, Visual System Development and Function	induction of eye	0.00105	PAX6	1
Cell-To-Cell Signaling and Interaction, Cellular Growth and Proliferation	induction of neural stem cells	0.00105	HES5	1
Cell Morphology, Nervous System Development and Function	innervation of eye	0.00105	WNT5A	1
Cell Morphology, Nervous System Development and Function	innervation of olfactory epithelium	0.00105	WNT5A	1
Cell Morphology, Nervous System Development and Function, Tissue Morphology	lack of Cajal-Retzius neurons	0.00105	TP73	1
Cell Morphology, Digestive System Development and Function, Organ Morphology, Organismal Development	lack of enterocytes	0.00105	TP73	1
Cancer	metastasis of gastric cancer cells	0.00105	WNT5A	1
Cancer	metastasis of pancreatic cancer cells	0.00105	WNT5A	1
Developmental Disorder, Neurological Disease, Ophthalmic Disease	morning glory disc anomaly	0.00105	PAX6	1
Embryonic Development, Nervous System Development and Function, Organ Development, Organ Morphology, Organismal Development, Tissue Development	morphogenesis of mesencephalon	0.00105	WNT5A	1
Connective Tissue Development and Function, Embryonic Development, Organ Development, Organismal Development, Skeletal and Muscular System Development and Function, Tissue Development	outgrowth of skeleton	0.00105	WNT5A	1
Developmental Disorder, Hereditary Disorder, Ophthalmic Disease	posterior polar cataract type 4	0.00105	PITX3	1
Cellular Development, Cellular Growth and Proliferation, Nervous System Development and Function, Tissue Development	proliferation of dopaminergic progenitor cells	0.00105	WNT5A	1
Nervous System Development and Function, Tissue Morphology	quantity of dopaminergic progenitor cells	0.00105	WNT5A	1
Developmental Disorder, Neurological Disease, Organismal Injury and Abnormalities	unilateral polymicrogyria	0.00105	PAX6	1
Cell Morphology, Cellular Development, Embryonic Development	ventralization of progenitor cells	0.00105	PAX6	1
Organismal Development	morphology of face	0.00116	PAX6,WNT5A	2
Cell Morphology, Nervous System Development and Function, Tissue Morphology	abnormal morphology of neurons	0.00123	GBX2,HES5,TP73,WNT5A	4
Embryonic Development, Nervous System Development and Function, Organ Development, Organismal Development, Tissue Development	formation of olfactory bulb	0.00126	PAX6,TP73	2
Cellular Movement, Embryonic Development	migration of neural crest cells	0.00131	GBX2,PAX6	2
Cellular Development, Nervous System Development and Function, Tissue Development	development of neurons	0.00157	HES5,PAX6,PITX3,TP73,WNT5A	5
Cellular Development, Nervous System Development and Function	differentiation of astrocytes	0.00157	HES5,PAX6	2
Developmental Disorder	aplasia	0.00186	PAX6,WNT5A	2
Organismal Development	morphogenesis of gland	0.00186	PAX6,WNT5A	2
Tissue Morphology, Visual System Development and Function	quantity of retinal cells	0.00193	HES5,PAX6	2
Embryonic Development, Organismal Development	specification of body axis	0.00199	PAX6,WNT5A	2
Nervous System Development and Function, Organ Morphology, Organismal Development	abnormal morphology of forebrain	0.0021	HES5,PAX6,TP73	3
Developmental Disorder, Hereditary Disorder, Nutritional Disease, Ophthalmic Disease, Organismal Injury and Abnormalities, Renal and Urological Disease	WAGR syndrome with obesity	0.00211	PAX6	1
Digestive System Development and Function	abnormal morphology of midgut	0.00211	WNT5A	1
DNA Replication, Recombination, and Repair	acetylation of nucleosomes	0.00211	TP73	1
Cellular Growth and Proliferation	clonogenicity of carcinoma cell lines	0.00211	WNT5A	1
Nervous System Development and Function	corticogenesis	0.00211	PAX6	1
Cellular Development, Cellular Growth and Proliferation, Embryonic Development, Nervous System Development and Function, Organ Development, Organismal Development, Tissue Development, Visual System Development and Function	development of amacrine cells	0.00211	PAX6	1
Embryonic Development, Organ Development, Organismal Development, Renal and Urological System Development and Function, Reproductive System Development and Function, Tissue Development	development of cervix	0.00211	WNT5A	1
Embryonic Development, Nervous System Development and Function, Organ Development, Organismal Development, Tissue Development	development of piriform cortex	0.00211	PAX6	1
Embryonic Development, Organismal Development, Tissue Development	development of rhombomere 2	0.00211	GBX2	1
Embryonic Development	elongation of ectoderm	0.00211	WNT5A	1
Cellular Development, Cellular Growth and Proliferation, Nervous System Development and Function, Tissue Development	expansion of dopaminergic neurons	0.00211	WNT5A	1
Embryonic Development, Nervous System Development and Function, Organ Development, Organismal Development, Tissue Development	formation of upper cortical layers	0.00211	PAX6	1
Cellular Growth and Proliferation, Nervous System Development and Function, Tissue Development	generation of projection neurons	0.00211	PAX6	1
Auditory Disease, Developmental Disorder	hypoplasia of otic capsule	0.00211	GBX2	1
Nervous System Development and Function	lack of trigeminal nerve	0.00211	GBX2	1
Cellular Development, Embryonic Development	maturation of embryonic stem cell lines	0.00211	PITX3	1
Cell Morphology, Cellular Development, Embryonic Development, Organismal Development	patterning of primordial cells	0.00211	PAX6	1
Endocrine System Development and Function, Protein Synthesis, Small Molecule Biochemistry	production of glucagon	0.00211	PAX6	1
Cellular Development, Cellular Growth and Proliferation, Embryonic Development, Nervous System Development and Function, Organismal Development, Tissue Development	proliferation of cortical precursor cells	0.00211	PAX6	1
Nervous System Development and Function, Tissue Morphology	quantity of catecholaminergic neurons	0.00211	PAX6	1
Nervous System Development and Function, Tissue Morphology	quantity of facial motor neurons	0.00211	TP73	1
Nervous System Development and Function, Organismal Development	secretion of cerebrospinal fluid	0.00211	TP73	1
Cellular Development, Tissue Development	transdifferentiation of retinal pigment epithelium	0.00211	PAX6	1
Cellular Movement, Connective Tissue Development and Function	zone transition of chondrocytes	0.00211	WNT5A	1
Nervous System Development and Function, Tissue Morphology	quantity of motor neurons	0.00211	TP73,WNT5A	2
Cellular Development	differentiation of brain cells	0.00224	HES5,PAX6	2
Connective Tissue Development and Function, Embryonic Development, Organ Development, Organ Morphology, Organismal Development, Skeletal and Muscular System Development and Function, Tissue Development	abnormal morphology of skull	0.00225	GBX2,TP73,WNT5A	3
Nervous System Development and Function	abnormal morphology of nervous system	0.00257	GBX2,HES5,PAX6,TP73,WNT5A	5
Nervous System Development and Function, Organ Morphology, Organismal Development	abnormal morphology of brain	0.00257	GBX2,HES5,PAX6,TP73	4
Cellular Development, Cellular Growth and Proliferation, Embryonic Development, Organismal Development	proliferation of embryonic cells	0.00259	GBX2,PAX6,WNT5A	3
Connective Tissue Development and Function, Embryonic Development, Organ Development, Organ Morphology, Organismal Development, Skeletal and Muscular System Development and Function, Tissue Development	abnormal morphology of mandible	0.00273	GBX2,WNT5A	2
Auditory and Vestibular System Development and Function, Embryonic Development, Organ Development, Organ Morphology, Organismal Development, Tissue Development	morphogenesis of inner ear	0.0028	GBX2,WNT5A	2
Cell Signaling	smoothened signaling pathway	0.00288	HES5,PAX6	2
Nervous System Development and Function, Organ Morphology, Organismal Development	abnormal morphology of locus ceruleus	0.00316	GBX2	1
Auditory and Vestibular System Development and Function, Organ Morphology	abnormal morphology of macula of saccule	0.00316	GBX2	1
Tissue Morphology	abnormal morphology of olfactory placode	0.00316	HES5	1
Developmental Disorder, Hereditary Disorder	anterior segment mesenchymal dysgenesis	0.00316	PITX3	1
Cell Death and Survival	apoptosis of cortical precursor cells	0.00316	TP73	1
Cell Cycle	cell cycle progression of progenitor cells	0.00316	PAX6	1
Cancer, Cellular Response to Therapeutics, Organismal Injury and Abnormalities, Reproductive System Disease	cisplatin resistance of ovarian cancer cell lines	0.00316	TP73	1
Cellular Development, Embryonic Development, Organismal Development	development of multilineage progenitor cells	0.00316	PAX6	1
Embryonic Development, Nervous System Development and Function, Organ Development, Organismal Development, Tissue Development	development of precerebellar nucleus	0.00316	PAX6	1
Developmental Disorder, Organismal Injury and Abnormalities, Reproductive System Disease	dysplasia of genital organ	0.00316	WNT5A	1
Cellular Development, Nervous System Development and Function, Tissue Development	fate determination of hair cells	0.00316	HES5	1
Embryonic Development, Nervous System Development and Function, Organ Development, Organismal Development, Tissue Development	formation of dorsal thalamus	0.00316	PAX6	1
Skeletal and Muscular System Development and Function	fusion of middle ear ossicle	0.00316	GBX2	1
Digestive System Development and Function, Organismal Development	lack of anus	0.00316	WNT5A	1
Auditory and Vestibular System Development and Function, Organ Morphology	lack of common crus	0.00316	GBX2	1
Digestive System Development and Function, Organ Morphology, Organismal Development	lack of rectum	0.00316	WNT5A	1
Auditory and Vestibular System Development and Function, Nervous System Development and Function, Organ Morphology	lack of spiral ganglion	0.00316	GBX2	1
Organismal Development	length of tail	0.00316	WNT5A	1
Cellular Development, Nervous System Development and Function, Tissue Development	maturation of dopaminergic neurons	0.00316	PITX3	1
Cellular Development, Embryonic Development, Organismal Development, Tissue Development	misspecification of cortical precursor cells	0.00316	PAX6	1
Embryonic Development, Endocrine System Development and Function, Organ Development, Organ Morphology, Organismal Development, Reproductive System Development and Function, Tissue Development	morphogenesis of pituitary gland	0.00316	WNT5A	1
Ophthalmic Disease, Organismal Injury and Abnormalities	periorbital edema	0.00316	TP73	1
Organismal Development	production of cerebrospinal fluid	0.00316	TP73	1
Cellular Assembly and Organization, Nervous System Development and Function	turnover of synaptic vesicles	0.00316	STX1B	1
Cancer	head and neck squamous cell cancer	0.00351	CPXM2,PCDH10,TP73	3
Embryonic Development, Organ Development, Organ Morphology, Organismal Development, Tissue Development, Visual System Development and Function	abnormal morphology of eye	0.00368	HES5,PAX6,PITX3	3
Hereditary Disorder	autosomal dominant disease	0.0039	HES5,PAX6,PITX3,WNT5A	4
Metabolic Disease, Neurological Disease, Psychological Disorders	Braak stage VI Alzheimer's disease	0.00421	TP73	1
Digestive System Development and Function, Organ Morphology, Organismal Development	abnormal morphology of distended ileum	0.00421	TP73	1
Cell Morphology, Cellular Assembly and Organization, DNA Replication, Recombination, and Repair	abnormal morphology of meiotic spindles	0.00421	TP73	1
Connective Tissue Development and Function, Embryonic Development, Organ Development, Organ Morphology, Organismal Development, Skeletal and Muscular System Development and Function, Tissue Development	abnormal morphology of xiphoid process foramen	0.00421	HOXC4	1
Developmental Disorder, Skeletal and Muscular Disorders	adactyly	0.00421	WNT5A	1
Gastrointestinal Disease, Organismal Injury and Abnormalities	atresia of anal canal	0.00421	WNT5A	1
Cell Morphology, Cellular Assembly and Organization, Cellular Development, Cellular Function and Maintenance, Nervous System Development and Function, Tissue Development	branching of sympathetic neuron	0.00421	WNT5A	1
Behavior, Nervous System Development and Function	contextual fear memory	0.00421	HES5	1
Cellular Development, Nervous System Development and Function, Tissue Development	differentiation of projection neurons	0.00421	PAX6	1
Drug Metabolism, Molecular Transport, Small Molecule Biochemistry	excretion of epinephrine	0.00421	PTPRN2	1
Cell Signaling	frizzled-2 signaling pathway	0.00421	WNT5A	1
Cellular Growth and Proliferation, Nervous System Development and Function, Tissue Development, Visual System Development and Function	generation of amacrine cells	0.00421	PAX6	1
Auditory and Vestibular System Development and Function, Organ Morphology	lack of cochlear duct	0.00421	GBX2	1
Auditory and Vestibular System Development and Function, Connective Tissue Development and Function, Embryonic Development, Organ Development, Organ Morphology, Organismal Development, Skeletal and Muscular System Development and Function, Tissue Development	lack of horizontal semicircular canal	0.00421	GBX2	1
Cell Morphology, Nervous System Development and Function	lack of oligodendrocytes	0.00421	HES5	1
Auditory and Vestibular System Development and Function, Organ Morphology	lack of saccule	0.00421	GBX2	1
Cancer, Dermatological Diseases and Conditions	metastasis of melanoma cells	0.00421	WNT5A	1
Cell Cycle	mitogenesis of pancreatic cancer cell lines	0.00421	PTPRN2	1
Connective Tissue Development and Function, Tissue Morphology	number of tracheal ring	0.00421	WNT5A	1
Cancer, Gastrointestinal Disease	primary gastric cancer	0.00421	WNT5A	1
Cellular Development, Cellular Growth and Proliferation, Nervous System Development and Function, Tissue Development	proliferation of cortical neurons	0.00421	PAX6	1
Cellular Development, Cellular Growth and Proliferation, Nervous System Development and Function, Tissue Development	proliferation of dopaminergic neurons	0.00421	WNT5A	1
Nervous System Development and Function, Tissue Morphology	quantity of cortical neurons	0.00421	TP73	1
DNA Replication, Recombination, and Repair	repair of plasmid DNA	0.00421	TP73	1
Hereditary Disorder, Neurological Disease	familial cerebellar ataxia	0.00427	HES5,PAX6	2
Skeletal and Muscular System Development and Function	abnormal morphology of skeleton	0.00452	GBX2,HOXC4,WNT5A	3
Skeletal and Muscular System Development and Function	fusion of bone	0.00464	GBX2,WNT5A	2
Cell Death and Survival	cell death of lymphoblastoid cell lines	0.00492	TP73,WNT5A	2
Embryonic Development, Organ Development, Organ Morphology, Organismal Development, Tissue Development, Tissue Morphology, Visual System Development and Function	morphology of retinal tissue	0.00492	HES5,PAX6	2
Cell-To-Cell Signaling and Interaction, Drug Metabolism, Molecular Transport, Small Molecule Biochemistry	concentration of dopamine	0.00502	PITX3,PTPRN2	2
Behavior	Pavlovian learning	0.00526	PTPRN2	1
Digestive System Development and Function, Organ Morphology, Skeletal and Muscular System Development and Function	abnormal morphology of esophageal smooth muscle	0.00526	HOXC4	1
Connective Tissue Development and Function, Embryonic Development, Nervous System Development and Function, Organ Development, Organ Morphology, Organismal Development, Skeletal and Muscular System Development and Function, Tissue Development	abnormal morphology of small vertebrae	0.00526	WNT5A	1
Cardiovascular System Development and Function, Tissue Development	aggregation of ventricular myocytes	0.00526	WNT5A	1
Cellular Development, Cellular Growth and Proliferation	arrest in growth of bladder cancer cell lines	0.00526	TP73	1
Neurological Disease	communicating hydrocephalus	0.00526	TP73	1
Embryonic Development, Nervous System Development and Function, Organ Development, Organismal Development, Tissue Development	development of anterior horn of the spinal cord	0.00526	PAX6	1
Cellular Development, Cellular Growth and Proliferation, Digestive System Development and Function, Embryonic Development, Endocrine System Development and Function, Organ Development, Organismal Development, Tissue Development	development of beta islet cells	0.00526	PAX6	1
Organismal Development	development of clawed frog	0.00526	WNT5A	1
Embryonic Development, Organismal Development, Tissue Development	development of rhombomere 1	0.00526	GBX2	1
Developmental Disorder, Ophthalmic Disease	hypoplasia of iris	0.00526	PAX6	1
Connective Tissue Disorders, Developmental Disorder, Skeletal and Muscular Disorders	hypoplasia of sternum	0.00526	HOXC4	1
Cancer, Cellular Movement, Endocrine System Disorders, Gastrointestinal Disease, Tumor Morphology	invasion of pancreatic cancer cells	0.00526	WNT5A	1
Developmental Disorder, Hereditary Disorder, Ophthalmic Disease	irido-corneo-trabecular dysgenesis	0.00526	PAX6	1
Connective Tissue Development and Function, Embryonic Development, Nervous System Development and Function, Organ Development, Organ Morphology, Organismal Development, Skeletal and Muscular System Development and Function, Tissue Development	lack of caudal vertebra	0.00526	WNT5A	1
Auditory and Vestibular System Development and Function, Connective Tissue Development and Function, Embryonic Development, Organ Development, Organ Morphology, Organismal Development, Skeletal and Muscular System Development and Function, Tissue Development	lack of superior semicircular canal	0.00526	GBX2	1
Connective Tissue Development and Function, Embryonic Development, Organ Development, Organ Morphology, Organismal Development, Skeletal and Muscular System Development and Function, Tissue Development	lack of supraoccipital bone	0.00526	GBX2	1
Embryonic Development, Organ Development, Organ Morphology, Organismal Development, Tissue Development, Visual System Development and Function	morphogenesis of iris	0.00526	PAX6	1
Cardiovascular System Development and Function, Embryonic Development, Organ Development, Organ Morphology, Organismal Development, Tissue Development	morphogenesis of pericardium	0.00526	WNT5A	1
Neurological Disease	pharmacologically induced seizure	0.00526	PTPRN2	1
Tissue Morphology, Visual System Development and Function	quantity of horizontal cells	0.00526	PAX6	1
Cell Morphology, Cellular Assembly and Organization	reorientation of centrosome	0.00526	WNT5A	1
Ophthalmic Disease	cataract disease	0.00624	PAX6,PITX3	2
Nervous System Development and Function, Organ Morphology, Organismal Development	abnormal morphology of inferior colliculus	0.00631	GBX2	1
Auditory and Vestibular System Development and Function, Connective Tissue Development and Function, Embryonic Development, Organ Development, Organ Morphology, Organismal Development, Skeletal and Muscular System Development and Function, Tissue Development	abnormal morphology of styloid process of temporal bone	0.00631	GBX2	1
Digestive System Development and Function	development of midgut	0.00631	WNT5A	1
Embryonic Development, Organismal Development, Tissue Development	development of rhombomere 3	0.00631	GBX2	1
Embryonic Development, Organ Development, Organismal Development, Renal and Urological System Development and Function, Reproductive System Development and Function, Tissue Development	development of urinary bladder	0.00631	WNT5A	1
Cell-To-Cell Signaling and Interaction, Drug Metabolism, Molecular Transport, Small Molecule Biochemistry	excretion of norepinephrine	0.00631	PTPRN2	1
Cell Cycle, Nervous System Development and Function	exit from cell cycle progression of neuronal progenitor cells	0.00631	PAX6	1
Neurological Disease	glossopharyngeal-vagus nerve fusion	0.00631	GBX2	1
Auditory and Vestibular System Development and Function, Organ Morphology	lack of endolymphatic duct	0.00631	GBX2	1
Auditory and Vestibular System Development and Function, Connective Tissue Development and Function, Embryonic Development, Organ Development, Organ Morphology, Organismal Development, Skeletal and Muscular System Development and Function, Tissue Development	lack of posterior semicircular canal	0.00631	GBX2	1
Cellular Movement	migration of gastric cancer cells	0.00631	WNT5A	1
Cellular Movement	migration of osteosarcoma cells	0.00631	WNT5A	1
Cellular Movement, Reproductive System Development and Function	migration of primordial germ cells	0.00631	WNT5A	1
Auditory and Vestibular System Development and Function, Nervous System Development and Function, Tissue Morphology	quantity of vestibular hair cells	0.00631	HES5	1
Neurological Disease, Skeletal and Muscular Disorders	sensorimotor impairment	0.00631	PITX3	1
Nervous System Development and Function, Skeletal and Muscular System Development and Function	sensorimotor integration	0.00631	PAX6	1
Embryonic Development, Organ Development, Organ Morphology, Organismal Development, Tissue Development, Visual System Development and Function	size of lens	0.00631	PAX6	1
Cell Morphology, Nervous System Development and Function	innervation of tissue	0.00679	GBX2,WNT5A	2
Cell Morphology, Embryonic Development, Organ Development, Organ Morphology, Organismal Development, Tissue Development, Visual System Development and Function	morphology of eye cells	0.00679	HES5,PAX6	2
Cell Morphology	abnormal morphology of cells	0.0071	GBX2,HES5,PAX6,SBNO2,TP73,WNT5A	6
Embryonic Development, Nervous System Development and Function, Organ Development, Organismal Development, Tissue Development	formation of cerebellum	0.00712	GBX2,PAX6	2
Cell Morphology, Embryonic Development, Nervous System Development and Function, Tissue Morphology	abnormal morphology of neural crest cells	0.00736	GBX2	1
Embryonic Development, Organ Development, Organ Morphology, Organismal Development, Tissue Development, Visual System Development and Function	abnormal morphology of pupil	0.00736	PAX6	1
Cell Cycle	arrest in cell cycle progression of pheochromocytoma cell lines	0.00736	TP73	1
Cell Cycle, Nervous System Development and Function	cell cycle progression of cortical neurons	0.00736	PAX6	1
Cell Death and Survival	cell death of spermatogonia	0.00736	TP73	1
Connective Tissue Disorders, Inflammatory Disease, Organismal Injury and Abnormalities, Skeletal and Muscular Disorders, Tissue Morphology	degeneration of intervertebral disc	0.00736	TP73	1
Cellular Development, Nervous System Development and Function, Tissue Development	development of dopaminergic neurons	0.00736	PITX3	1
Embryonic Development, Organismal Development, Tissue Development	development of lenticular vesicle	0.00736	PAX6	1
Embryonic Development, Nervous System Development and Function, Organ Development, Organismal Development, Tissue Development	development of midbrain-hindbrain boundary	0.00736	GBX2	1
Embryonic Development, Nervous System Development and Function, Organ Development, Organismal Development, Tissue Development	development of pallium	0.00736	PAX6	1
Cell-To-Cell Signaling and Interaction, Cellular Function and Maintenance, Nervous System Development and Function	elimination of synapse	0.00736	PCDH10	1
Cell-To-Cell Signaling and Interaction, Connective Tissue Development and Function, Skeletal and Muscular System Development and Function, Tissue Development	fusion of osteoclasts	0.00736	SBNO2	1
Nervous System Development and Function, Organ Morphology, Organismal Development	lack of cerebellum	0.00736	GBX2	1
Cell Morphology, Cellular Assembly and Organization	morphology of endoplasmic reticulum	0.00736	TP73	1
Small Molecule Biochemistry	production of NADPH	0.00736	TP73	1
Cancer, Cellular Development, Cellular Growth and Proliferation, Neurological Disease, Tumor Morphology	proliferation of glioblastoma cells	0.00736	WNT5A	1
Embryonic Development, Nervous System Development and Function, Organ Development, Organismal Development, Tissue Development	regionalization of telencephalon	0.00736	PAX6	1
Cellular Development, Tissue Development	differentiation of epithelial tissue	0.00794	GBX2,HES5,PAX6	3
Cell-To-Cell Signaling and Interaction, Cellular Growth and Proliferation	induction of cells	0.00806	HES5,WNT5A	2
Inflammatory Disease	chronic inflammatory disorder	0.00837	HOXC4,PTPRN2,SBNO2,TP73,WNT5A	5
Nervous System Development and Function, Tissue Morphology	abnormal morphology of ependymal epithelium	0.0084	HES5	1
Organ Morphology	abnormal morphology of vomeronasal organ	0.0084	TP73	1
Cell-To-Cell Signaling and Interaction, Connective Tissue Development and Function	activation of synovial fibroblasts	0.0084	WNT5A	1
Cell Death and Survival	apoptosis of dopaminergic neurons	0.0084	PITX3	1
Gene Expression	binding of p53 response element	0.0084	TP73	1
Cellular Growth and Proliferation	cytostasis of bone cancer cell lines	0.0084	TP73	1
Cellular Development, Nervous System Development and Function, Tissue Development	differentiation of cortical neurons	0.0084	PAX6	1
Cellular Development, Tissue Development	differentiation of goblet cells	0.0084	HES5	1
Developmental Disorder, Respiratory Disease	dysplasia of lung	0.0084	WNT5A	1
Connective Tissue Development and Function, Tissue Morphology	mass of bone tissue	0.0084	SBNO2	1
Cellular Movement	migration of pancreatic cancer cells	0.0084	WNT5A	1
Embryonic Development, Organismal Development, Tissue Development	morphogenesis of hindgut	0.0084	WNT5A	1
Digestive System Development and Function, Organ Morphology	size of tongue	0.0084	WNT5A	1
Gene Expression	transcription of DNA	0.0088	HES5,PAX6,PITX3,SBNO2,TP73,WNT5A	6
Auditory and Vestibular System Development and Function, Organ Morphology	abnormal morphology of ampullary crest	0.00945	GBX2	1
Nervous System Development and Function, Organ Morphology, Organismal Development	abnormal morphology of hippocampal CA3 region	0.00945	TP73	1
Nervous System Development and Function, Organ Morphology, Organismal Development	abnormal morphology of pons	0.00945	GBX2	1
Protein Degradation, Protein Synthesis	damage of protein	0.00945	TP73	1
Embryonic Development, Organ Development, Organismal Development, Tissue Development, Visual System Development and Function	development of lacrimal gland	0.00945	PAX6	1
Cardiovascular System Development and Function, Organismal Development, Organismal Injury and Abnormalities, Tissue Morphology	formation of retroesophageal right subclavian artery	0.00945	GBX2	1
Developmental Disorder, Neurological Disease	hypertrophy of neurons	0.00945	HES5	1
Cancer, Cellular Movement, Tumor Morphology	invasion of colon carcinoma cells	0.00945	WNT5A	1
Cellular Movement	invasion of thyroid tumor cell lines	0.00945	WNT5A	1
Embryonic Development, Tissue Morphology	lack of ophthalmic vesicle	0.00945	HES5	1
Cellular Movement	migration of thyroid tumor cell lines	0.00945	WNT5A	1
Nervous System Development and Function, Tissue Morphology, Visual System Development and Function	quantity of Muller glia	0.00945	HES5	1
Cell Death and Survival	apoptosis of thymocytes	0.00969	TP73,WNT5A	2
Cancer	head and neck neoplasia	0.00994	CPXM2,DNAH10,GBX2,GPR153,PCDH10,SP5,TP73,WNT5A	8
Tissue Development	morphogenesis of epithelial tissue	0.0101	GBX2,WNT5A	2
Gastrointestinal Disease, Hepatic System Disease, Organismal Injury and Abnormalities	cirrhosis of liver	0.0102	TP73,WNT5A	2
Gene Expression	activation of DNA endogenous promoter	0.0105	HES5,PAX6,PITX3,TP73,WNT5A	5
Cell Morphology, Embryonic Development, Nervous System Development and Function, Organ Development, Organ Morphology, Organismal Development, Tissue Development, Tissue Morphology, Visual System Development and Function	abnormal morphology of Muller glia	0.0105	HES5	1
Embryonic Development, Organ Development, Organismal Development, Tissue Development, Visual System Development and Function	development of lens tissue	0.0105	PAX6	1
Embryonic Development, Organismal Development, Tissue Development	formation of prostatic bud	0.0105	WNT5A	1
Embryonic Development, Tissue Morphology	morphology of optic stalk	0.0105	PAX6	1
Cellular Development, Cellular Growth and Proliferation, Embryonic Development, Organismal Development, Tissue Morphology	quantity of neural crest cells	0.0105	GBX2	1
Embryonic Development, Organismal Development	specification of dorsal-ventral axis	0.0105	PAX6	1
Embryonic Development, Organismal Development	development of body trunk	0.0106	GBX2,HOXC4,PAX6,PTPRN2,WNT5A	5
Connective Tissue Development and Function, Embryonic Development, Nervous System Development and Function, Organ Development, Organ Morphology, Organismal Development, Skeletal and Muscular System Development and Function, Tissue Development	abnormal morphology of vertebrae	0.0106	HOXC4,WNT5A	2
Embryonic Development, Nervous System Development and Function, Organ Development, Organismal Development, Tissue Development	development of cerebral cortex	0.0113	PAX6,TP73	2
Connective Tissue Development and Function, Embryonic Development, Organ Development, Organ Morphology, Organismal Development, Skeletal and Muscular System Development and Function, Tissue Development	abnormal morphology of short rib	0.0115	HOXC4	1
Cell Death and Survival	apoptosis of progenitor cells	0.0115	PAX6	1
Cell Morphology, Cellular Function and Maintenance	autophagy of bone cancer cell lines	0.0115	TP73	1
Embryonic Development, Organismal Development, Tissue Development	formation of placode	0.0115	PAX6	1
Cardiovascular System Development and Function, Tissue Development	morphogenesis of endothelial tube	0.0115	GBX2	1
Digestive System Development and Function, Embryonic Development, Organ Development, Organ Morphology, Organismal Development, Tissue Development	morphogenesis of salivary gland	0.0115	PAX6	1
Carbohydrate Metabolism, Nucleic Acid Metabolism	pentose shunt	0.0115	TP73	1
Nervous System Development and Function, Tissue Morphology	quantity of inner hair cells	0.0115	HES5	1
Cellular Movement, Nervous System Development and Function	guidance of axons	0.012	GBX2,PAX6	2
Embryonic Development, Organ Development, Organ Morphology, Organismal Development, Respiratory System Development and Function, Tissue Development, Tissue Morphology	abnormal morphology of lung interstitium	0.0126	WNT5A	1
Cellular Growth and Proliferation	cytostasis of lung cancer cell lines	0.0126	TP73	1
Cellular Development	differentiation of stromal cell lines	0.0126	WNT5A	1
Cancer, Cellular Movement, Tumor Morphology	invasion of gastric cancer cells	0.0126	WNT5A	1
Embryonic Development, Organismal Development, Skeletal and Muscular System Development and Function	length of limb	0.0126	WNT5A	1
Behavior	learning	0.0127	HES5,PAX6,PTPRN2	3
Embryonic Development, Organismal Development, Tissue Development	development of neural tube	0.0128	HES5,WNT5A	2
Connective Tissue Development and Function, Embryonic Development, Organ Development, Organismal Development, Skeletal and Muscular System Development and Function, Tissue Development	ossification of bone	0.0132	SBNO2,WNT5A	2
Embryonic Development, Tissue Morphology	abnormal morphology of otic vesicle	0.0136	GBX2	1
Reproductive System Development and Function	acrosome reaction of sperm	0.0136	STX1B	1
Nervous System Development and Function, Tissue Morphology	density of neurons	0.0136	HES5	1
Cell Morphology	size of growth cone	0.0136	PAX6	1
Cellular Development, Skeletal and Muscular System Development and Function	differentiation of muscle cell lines	0.0138	TP73,WNT5A	2
Embryonic Development, Organismal Development	morphogenesis of head	0.0143	PAX6,WNT5A	2
Cardiovascular System Development and Function, Organismal Development, Tissue Morphology	abnormal morphology of discontinuous aortic arch	0.0147	GBX2	1
Organismal Injury and Abnormalities, Reproductive System Disease	anovulation	0.0147	TP73	1
Cell Cycle	asymmetric division	0.0147	PAX6	1
Cellular Assembly and Organization, Cellular Function and Maintenance	depolarization of plasma membrane	0.0147	WNT5A	1
Embryonic Development, Organ Development, Organismal Development, Renal and Urological System Development and Function, Reproductive System Development and Function, Tissue Development	formation of corpus luteum	0.0147	PTPRN2	1
Cancer, Cardiovascular System Development and Function, Tumor Morphology	neovascularization of tumor	0.0147	TP73	1
Cell-To-Cell Signaling and Interaction, Nervous System Development and Function	synaptic transmission of hippocampal neurons	0.0147	WNT5A	1
Reproductive System Development and Function, Tissue Morphology	quantity of germ cells	0.0154	TP73,WNT5A	2
Cardiovascular System Development and Function, Embryonic Development, Organismal Development, Tissue Morphology	abnormal morphology of fourth pharyngeal arch artery	0.0157	GBX2	1
Tissue Morphology	abnormal morphology of lens epithelium	0.0157	PAX6	1
Connective Tissue Development and Function, Embryonic Development, Organ Development, Organ Morphology, Organismal Development, Skeletal and Muscular System Development and Function, Tissue Development, Tissue Morphology	abnormal morphology of trabecula	0.0157	SBNO2	1
Cell Cycle	arrest in cell cycle progression of lung cancer cell lines	0.0157	TP73	1
Cardiovascular System Development and Function, Cellular Development, Tissue Development	differentiation of vascular endothelial cells	0.0157	GBX2	1
Cellular Movement	dissemination of tumor cells	0.0157	WNT5A	1
Auditory and Vestibular System Development and Function, Embryonic Development, Organ Development, Organ Morphology, Organismal Development, Tissue Development	morphogenesis of cochlea	0.0157	WNT5A	1
Amino Acid Metabolism, Lipid Metabolism, Molecular Transport, Small Molecule Biochemistry	secretion of GABA	0.0157	PTPRN2	1
Embryonic Development, Organ Development, Organ Morphology, Organismal Development, Tissue Development, Visual System Development and Function	abnormal morphology of retina	0.0162	HES5,PAX6	2
Cell Death and Survival	apoptosis of neurons	0.0162	PITX3,TP73,WNT5A	3
Renal and Urological System Development and Function, Reproductive System Development and Function	development of female reproductive tract	0.0164	PTPRN2,WNT5A	2
Cancer	head and neck cancer	0.0165	CPXM2,PCDH10,TP73,WNT5A	4
Nervous System Development and Function, Organ Morphology, Organismal Development	abnormal morphology of telencephalon	0.0165	PAX6,TP73	2
Tissue Morphology	abnormal morphology of epithelial tissue	0.0166	GBX2,HES5,PAX6	3
Cancer, Gastrointestinal Disease	oral squamous cell carcinoma	0.0167	CPXM2,PCDH10	2
Cell Morphology, Nervous System Development and Function, Tissue Morphology	abnormal morphology of mossy fibers	0.0167	TP73	1
Auditory and Vestibular System Development and Function, Organ Morphology	abnormal morphology of utricle	0.0167	HES5	1
Cellular Growth and Proliferation	colony formation of bone cancer cell lines	0.0167	TP73	1
Embryonic Development, Organ Development, Organismal Development, Renal and Urological System Development and Function, Reproductive System Development and Function, Tissue Development	development of vagina	0.0167	WNT5A	1
Cellular Development, Cellular Growth and Proliferation, Embryonic Development, Organ Development, Organismal Development, Renal and Urological System Development and Function, Reproductive System Development and Function, Tissue Development	formation of sperm	0.0167	TP73	1
Cellular Function and Maintenance	function of oligodendrocytes	0.0167	PAX6	1
Cell-To-Cell Signaling and Interaction, Cellular Function and Maintenance, Inflammatory Response	phagocytosis by macrophage cancer cell lines	0.0167	WNT5A	1
Nervous System Development and Function, Tissue Morphology, Visual System Development and Function	quantity of amacrine cells	0.0167	PAX6	1
Embryonic Development, Organ Development, Organ Morphology, Organismal Development, Tissue Development, Visual System Development and Function	abnormal morphology of iris	0.0178	PAX6	1
Gene Expression	binding of p53 consensus binding site	0.0178	TP73	1
Organ Development, Reproductive System Development and Function	function of ovary	0.0178	TP73	1
Cellular Development	immortalization of fibroblast cell lines	0.0178	TP73	1
Cell-To-Cell Signaling and Interaction, Cellular Growth and Proliferation, Hematological System Development and Function, Inflammatory Response	induction of macrophages	0.0178	WNT5A	1
Behavior, Reproductive System Development and Function	mating	0.0178	TP73	1
Cancer, Organismal Injury and Abnormalities, Reproductive System Disease	metastasis of mammary tumor cells	0.0178	WNT5A	1
Embryonic Development, Organ Development, Organ Morphology, Organismal Development, Tissue Development	morphogenesis of embryonic organ	0.0178	HOXC4	1
Auditory and Vestibular System Development and Function, Nervous System Development and Function, Tissue Morphology	quantity of outer hair cells	0.0178	HES5	1
Cell Death and Survival, Cellular Development, Cellular Function and Maintenance, Cellular Growth and Proliferation, Embryonic Development, Organismal Development	self-renewal of embryonic stem cells	0.0178	WNT5A	1
Cancer	squamous-cell carcinoma	0.0187	CPXM2,PCDH10,TP73,WNT5A	4
Auditory and Vestibular System Development and Function, Nervous System Development and Function, Organ Morphology	abnormal morphology of spiral ganglion	0.0188	GBX2	1
Protein Synthesis	expression of reporter protein	0.0188	TP73	1
Auditory and Vestibular System Development and Function, Cellular Development, Cellular Growth and Proliferation, Embryonic Development, Nervous System Development and Function, Organ Development, Organismal Development, Tissue Development	formation of hair cells	0.0188	HES5	1
Cancer	malignant peripheral nerve sheath tumor	0.0188	TP73	1
Cell Morphology, Reproductive System Development and Function	morphology of breast cell lines	0.0188	WNT5A	1
Cellular Development	differentiation of cells	0.0193	GBX2,HES5,PAX6,PITX3,SBNO2,TP73,WNT5A	7
Developmental Disorder	hypoplasia of organ	0.0195	GBX2,HOXC4,PAX6	3
Embryonic Development, Nervous System Development and Function, Organ Development, Organismal Development, Tissue Development	formation of subventricular zone	0.0198	PAX6	1
Cancer, Organismal Injury and Abnormalities, Reproductive System Disease	incidence of mammary tumor	0.0198	TP73	1
Embryonic Development, Organ Development, Organ Morphology, Organismal Development, Tissue Development, Tissue Morphology, Visual System Development and Function	abnormal morphology of corneal stroma	0.0209	PAX6	1
Cellular Assembly and Organization	binding of zona pellucida	0.0209	GLIPR1L1	1
Cancer	incidence of squamous-cell carcinoma	0.0209	TP73	1
Cell Death and Survival	killing of E. coli	0.0209	WNT5A	1
Cancer	primitive neuroectodermal tumor	0.0211	TP73,WNT5A	2
Cell Morphology, Cellular Assembly and Organization, Cellular Development, Cellular Function and Maintenance, Nervous System Development and Function, Tissue Development	axonogenesis	0.0213	PAX6,WNT5A	2
Developmental Disorder, Ophthalmic Disease	congenital anomaly of eye	0.0215	PAX6,PITX3	2
Cancer, Organismal Injury and Abnormalities, Reproductive System Disease	breast adenocarcinoma	0.0218	KLHDC9,TP73	2
Cell Morphology, Embryonic Development, Organ Development, Organ Morphology, Organismal Development, Tissue Development, Tissue Morphology, Visual System Development and Function	abnormal morphology of lens fiber cells	0.0219	PAX6	1
DNA Replication, Recombination, and Repair	mismatch repair	0.0219	TP73	1
Inflammatory Disease, Respiratory Disease	sinusitis	0.0219	TP73	1
Cancer	incidence of angiosarcoma	0.0229	TP73	1
Organ Morphology, Reproductive System Development and Function	lack of genital organ	0.0229	WNT5A	1
Drug Metabolism, Endocrine System Development and Function, Molecular Transport, Small Molecule Biochemistry	secretion of glucagon	0.0229	PAX6	1
Embryonic Development, Organ Development, Organismal Development, Renal and Urological System Development and Function, Reproductive System Development and Function, Tissue Development	gonadogenesis	0.0233	PTPRN2,TP73,WNT5A	3
Tissue Development	development of epithelial tissue	0.0237	GBX2,PAX6,WNT5A	3
Embryonic Development, Nervous System Development and Function, Organ Development, Organismal Development, Tissue Development	development of striatum	0.024	PAX6	1
Cellular Development, Nervous System Development and Function, Tissue Development	differentiation of hair cells	0.024	HES5	1
Cancer	hemangiosarcoma	0.024	TP73	1
Neurological Disease, Organismal Injury and Abnormalities, Psychological Disorders	intraventricular hemorrhage	0.024	TP73	1
Embryonic Development, Organismal Development	specification of rostrocaudal axis	0.024	WNT5A	1
Cellular Growth and Proliferation	formation of connective tissue cells	0.0243	PAX6,WNT5A	2
Tissue Morphology	quantity of cells	0.0248	GBX2,HES5,PAX6,PITX3,TP73,WNT5A	6
Auditory and Vestibular System Development and Function, Organ Morphology, Tissue Morphology	abnormal morphology of organ of Corti	0.025	GBX2	1
Organ Morphology, Renal and Urological System Development and Function	abnormal morphology of urinary bladder	0.025	WNT5A	1
Cell Death and Survival, Nervous System Development and Function, Tissue Morphology	loss of dopaminergic neurons	0.025	PITX3	1
Cardiovascular Disease, Developmental Disorder	overriding aorta	0.025	GBX2	1
Cardiovascular Disease, Developmental Disorder, Organismal Injury and Abnormalities	perimembranous ventricular septal defect	0.025	GBX2	1
Reproductive System Development and Function, Tissue Morphology	quantity of primordial germ cells	0.025	WNT5A	1
Digestive System Development and Function, Organ Morphology, Organismal Development	abnormal morphology of intestine	0.0255	TP73,WNT5A	2
Connective Tissue Development and Function, Embryonic Development, Organ Development, Organ Morphology, Organismal Development, Skeletal and Muscular System Development and Function, Tissue Development	abnormal morphology of short humerus	0.026	WNT5A	1
Connective Tissue Development and Function, Tissue Development	aggregation of fibroblast cell lines	0.026	PCDH10	1
Connective Tissue Disorders, Developmental Disorder, Skeletal and Muscular Disorders	hypertrophy of chondrocytes	0.026	WNT5A	1
Cellular Development, Connective Tissue Development and Function, Tissue Development	development of connective tissue cells	0.0269	PAX6,WNT5A	2
Embryonic Development, Organismal Development, Tissue Development	formation of primitive streak	0.0271	WNT5A	1
Gene Expression	transcription of RNA	0.0278	HES5,PAX6,PITX3,SBNO2,TP73,WNT5A	6
Organismal Development, Tissue Development	development of exocrine gland	0.0279	PAX6,WNT5A	2
Cell-To-Cell Signaling and Interaction, Reproductive System Development and Function	binding of sperm	0.0281	GLIPR1L1	1
Cellular Growth and Proliferation, Hematological System Development and Function, Tissue Development	generation of regulatory T lymphocytes	0.0281	WNT5A	1
Cellular Function and Maintenance, Cellular Growth and Proliferation, Hematological System Development and Function, Hematopoiesis	production of hematopoietic progenitor cells	0.0281	HES5	1
Cell-To-Cell Signaling and Interaction, Drug Metabolism, Molecular Transport, Small Molecule Biochemistry	secretion of dopamine	0.0281	PTPRN2	1
Cardiovascular System Development and Function	morphogenesis of cardiovascular system	0.0286	GBX2,WNT5A	2
Cellular Development, Embryonic Development, Nervous System Development and Function, Organismal Development, Tissue Development	differentiation of neural precursor cells	0.0291	HES5	1
Cell Death and Survival, Nervous System Development and Function	survival of dopaminergic neurons	0.0291	PITX3	1
Cellular Development	differentiation of stem cells	0.0298	HES5,PAX6	2
Cell-To-Cell Signaling and Interaction, Hematological System Development and Function, Immune Cell Trafficking, Inflammatory Response	activation of macrophages	0.03	SBNO2,WNT5A	2
Connective Tissue Development and Function, Embryonic Development, Nervous System Development and Function, Organ Development, Organ Morphology, Organismal Development, Skeletal and Muscular System Development and Function, Tissue Development	abnormal morphology of thoracic vertebra	0.0301	HOXC4	1
Nervous System Development and Function	abnormal morphology of trigeminal ganglion	0.0301	GBX2	1
Cellular Growth and Proliferation	colony formation of prostate cancer cell lines	0.0301	PAX6	1
Behavior, Nervous System Development and Function	memory consolidation	0.0301	PAX6	1
Cellular Assembly and Organization, DNA Replication, Recombination, and Repair	quantity of chromosomes	0.0301	TP73	1
Hair and Skin Development and Function	re-epithelialization	0.0301	PAX6	1
Connective Tissue Development and Function, Embryonic Development, Organ Development, Organ Morphology, Organismal Development, Skeletal and Muscular System Development and Function, Tissue Development	abnormal morphology of autopod	0.0312	WNT5A	1
Cancer, Cell Death and Survival, Tumor Morphology	apoptosis of chronic lymphocytic leukemia cells	0.0312	TP73	1
Nervous System Development and Function	development of autonomic nervous system	0.0312	GBX2	1
Auditory Disease, Inflammatory Disease	otitis media	0.0312	TP73	1
Tissue Development	formation of gland	0.032	TP73,WNT5A	2
Behavior, Nervous System Development and Function	memory	0.032	HES5,PAX6	2
Connective Tissue Development and Function, Embryonic Development, Organ Development, Organ Morphology, Organismal Development, Skeletal and Muscular System Development and Function, Tissue Development	abnormal morphology of radius	0.0322	WNT5A	1
Amino Acid Metabolism, Molecular Transport, Small Molecule Biochemistry	secretion of L-glutamic acid	0.0322	PTPRN2	1
Cancer	transformation of breast cell lines	0.0322	WNT5A	1
Embryonic Development, Organismal Development, Tissue Development	growth of embryonic tissue	0.0331	PAX6,WNT5A	2
Connective Tissue Development and Function, Embryonic Development, Organ Development, Organ Morphology, Organismal Development, Skeletal and Muscular System Development and Function, Tissue Development	abnormal morphology of ulna	0.0332	WNT5A	1
Digestive System Development and Function	abnormal morphology of digestive system	0.0334	HOXC4,TP73,WNT5A	3
Embryonic Development, Organismal Development	development of abdomen	0.0338	PAX6,PTPRN2,WNT5A	3
Cell Morphology, Nervous System Development and Function	abnormal morphology of astrocytes	0.0342	HES5	1
Cell Morphology, Connective Tissue Development and Function, Embryonic Development, Organ Development, Organ Morphology, Organismal Development, Skeletal and Muscular System Development and Function, Tissue Development, Tissue Morphology	abnormal morphology of osteoclasts	0.0342	SBNO2	1
Organ Morphology, Respiratory System Development and Function	abnormal morphology of trachea	0.0342	WNT5A	1
Digestive System Development and Function, Gastrointestinal Disease, Hepatic System Development and Function, Hepatic System Disease, Infectious Disease, Inflammatory Disease, Inflammatory Response, Organ Development, Organismal Injury and Abnormalities	chronic hepatitis B	0.0342	TP73	1
Connective Tissue Development and Function, Embryonic Development, Organ Development, Organismal Development, Skeletal and Muscular System Development and Function, Tissue Development	formation of rib	0.0342	HOXC4	1
Gastrointestinal Disease, Hepatic System Disease, Inflammatory Disease	primary sclerosing cholangitis	0.0342	WNT5A	1
Cell-To-Cell Signaling and Interaction, Nervous System Development and Function	synaptic transmission of cells	0.0344	STX1B,WNT5A	2
Gene Expression	transactivation of RNA	0.035	HES5,TP73,WNT5A	3
Developmental Disorder	hypertrophy of tissue	0.0351	HES5,WNT5A	2
Inflammatory Response	chronic inflammation	0.0352	TP73	1
Cancer, Respiratory Disease	pulmonary adenoma	0.0352	TP73	1
Nervous System Development and Function, Tissue Morphology	quantity of oligodendrocytes	0.0352	PAX6	1
Cellular Growth and Proliferation	formation of cells	0.036	HES5,PAX6,TP73,WNT5A	4
Cell Death and Survival	apoptosis of lung cell lines	0.0363	WNT5A	1
Cell Death and Survival	apoptosis of osteoblasts	0.0363	TP73	1
Cell Death and Survival	apoptosis of sympathetic neuron	0.0363	TP73	1
Cancer, Cellular Development, Cellular Growth and Proliferation, Tumor Morphology	colony formation of cancer cells	0.0363	TP73	1
Small Molecule Biochemistry	release of hormone	0.0363	PAX6	1
Cellular Development, Skeletal and Muscular System Development and Function, Tissue Development	differentiation of osteoblasts	0.037	SBNO2,WNT5A	2
Tissue Morphology	abnormal morphology of embryonic tissue	0.037	GBX2,HES5,WNT5A	3
Nervous System Development and Function, Organ Morphology, Organismal Development	abnormal morphology of subventricular zone	0.0373	HES5	1
Cell Death and Survival	apoptosis of lymphoblastoid cell lines	0.0373	TP73	1
Organismal Injury and Abnormalities	formation of nodule	0.0373	WNT5A	1
Endocrine System Disorders, Metabolic Disease	hypothyroidism	0.0373	PITX3	1
Cellular Movement	migration of mammary tumor cells	0.0373	WNT5A	1
Cellular Growth and Proliferation	colony formation of tumor cell lines	0.0381	PAX6,TP73	2
Cell Death and Survival	apoptosis of splenocytes	0.0383	TP73	1
Dermatological Diseases and Conditions, Developmental Disorder, Hereditary Disorder, Metabolic Disease	premature aging	0.0383	TP73	1
Connective Tissue Disorders, Inflammatory Disease, Skeletal and Muscular Disorders	arthritis	0.0386	HOXC4,PTPRN2,TP73,WNT5A	4
Cancer, Hematological Disease, Immunological Disease, Organismal Injury and Abnormalities	myeloid leukemia	0.0388	HES5,TP73	2
Cellular Growth and Proliferation, Tissue Development	generation of cells	0.0391	PAX6,WNT5A	2
Cellular Development, Cellular Growth and Proliferation, Nervous System Development and Function, Tissue Development	proliferation of neuronal cells	0.0392	PAX6,TP73,WNT5A	3
Auditory and Vestibular System Development and Function, Connective Tissue Development and Function, Embryonic Development, Organ Development, Organ Morphology, Organismal Development, Skeletal and Muscular System Development and Function, Tissue Development	abnormal morphology of middle ear ossicle	0.0393	GBX2	1
Cardiovascular System Development and Function, Organismal Development	patterning of blood vessel	0.0393	GBX2	1
Cellular Development, Cellular Growth and Proliferation	proliferation of progenitor cells	0.0393	PAX6	1
Hereditary Disorder, Neurological Disease	spinocerebellar ataxia type 7	0.0393	HES5	1
Cancer	acinar-cell carcinoma	0.0403	TP73	1
Gastrointestinal Disease, Organismal Injury and Abnormalities	bleeding of gastrointestinal tract	0.0403	TP73	1
Embryonic Development, Organismal Development	development of face	0.0403	WNT5A	1
Cellular Movement, Hematological System Development and Function, Immune Cell Trafficking	migration of leukocyte cell lines	0.0403	WNT5A	1
Cancer, Skeletal and Muscular Disorders, Tissue Morphology	transformation of thoracic vertebra	0.0403	HOXC4	1
Cancer, Endocrine System Disorders	thyroid gland tumor	0.0408	DNAH10,GBX2,GPR153,SP5,WNT5A	5
Behavior	behavior	0.0409	HES5,PAX6,PTPRN2,TP73	4
Cell-To-Cell Signaling and Interaction	activation of leukemia cell lines	0.0413	WNT5A	1
Cell Morphology	morphology of breast cancer cell lines	0.0413	WNT5A	1
Cellular Development, Cellular Growth and Proliferation	proliferation of thyroid tumor cell lines	0.0413	WNT5A	1
Digestive System Development and Function, Organ Morphology, Organismal Development	abnormal morphology of colon	0.0424	WNT5A	1
Molecular Transport, Nucleic Acid Metabolism, Small Molecule Biochemistry	concentration of cyclic GMP	0.0424	WNT5A	1
Reproductive System Development and Function, Tissue Morphology	quantity of oocytes	0.0424	TP73	1
Cellular Development, Cellular Growth and Proliferation, Embryonic Development, Organ Development, Organismal Development, Tissue Development, Visual System Development and Function	development of photoreceptors	0.0434	PAX6	1
Organismal Survival	organismal death	0.0437	GBX2,HES5,HOXC4,PTPRN2,SBNO2,TP73,WNT5A	7
Connective Tissue Development and Function, Skeletal and Muscular System Development and Function, Tissue Development	attachment of sternum	0.0444	HOXC4	1
Cellular Development, Reproductive System Development and Function	epithelial-mesenchymal transition of breast cell lines	0.0444	TP73	1
Embryonic Development, Organismal Development, Skeletal and Muscular System Development and Function	morphogenesis of embryonic digit	0.0444	WNT5A	1
Cellular Assembly and Organization, Nervous System Development and Function	quantity of synaptic vesicles	0.0444	PTPRN2	1
Nervous System Development and Function, Organ Morphology, Organismal Development	abnormal morphology of dentate gyrus	0.0454	TP73	1
Organismal Development	abnormal morphology of face	0.0454	PAX6	1
Developmental Disorder	hypertrophy of cells	0.0454	HES5,WNT5A	2
Cellular Growth and Proliferation	cytostasis of breast cancer cell lines	0.0464	TP73	1
Cancer, Gastrointestinal Disease	rectal adenocarcinoma	0.0472	DNAH10,PTPRN2,SP5	3
Connective Tissue Development and Function, Embryonic Development, Organ Development, Organ Morphology, Organismal Development, Skeletal and Muscular System Development and Function, Tissue Development	morphogenesis of bone	0.0474	SP5	1
Cell-To-Cell Signaling and Interaction, Connective Tissue Development and Function, Hepatic System Development and Function	activation of hepatic stellate cells	0.0484	WNT5A	1
Cellular Development, Cellular Growth and Proliferation	proliferation of kidney cancer cell lines	0.0484	WNT5A	1
Cellular Development, Cellular Growth and Proliferation, Hair and Skin Development and Function	proliferation of skin cell lines	0.0484	WNT5A	1
Cellular Development, Tissue Development	differentiation of epithelial cells	0.0493	HES5,PAX6	2
Nervous System Development and Function, Organ Morphology, Organismal Development	abnormal morphology of spinal cord	0.0494	HES5	1
Organismal Injury and Abnormalities, Tissue Morphology	closure of wound	0.0494	WNT5A	1
Cancer, Hematological Disease, Immunological Disease, Organismal Injury and Abnormalities	incidence of thymic lymphoma	0.0494	TP73	1
Cell-To-Cell Signaling and Interaction, Cellular Function and Maintenance, Inflammatory Response	phagocytosis of bacteria	0.0494	WNT5A	1
Embryonic Development, Organismal Development, Tissue Development	formation of embryonic tissue	0.0498	PAX6,WNT5A	2
