# Supplementary material for: Integrated genetic and epigenetic analysis defines novel molecular subgroups in rhabdomyosarcoma
Source: Nat Commun. 2015 Jul 3;6:7557. doi: 10.1038/ncomms8557 (PMC4506514; doi:10.1038/ncomms8557)
Supplement: Supplementary Data 15 — Pathway analysis for gene list of A1 vs. A2. [file ncomms8557-s16.xlsx]

## Sheet: Sheet1
Supplementary Data 15. Pathway analysis for gene list of A1 vs. A2.
Ingenuity Canonical Pathways	-log(p-value)	Ratio	Molecules
Catecholamine Biosynthesis	2.38	0.25	TH
Citrulline-Nitric Oxide Cycle	2.28	0.2	NOS1
NAD Biosynthesis III	2.2	0.167	NMNAT3
NAD Biosynthesis from 2-amino-3-carboxymuconate Semialdehyde	2.13	0.143	NMNAT3
NAD Salvage Pathway III	2.13	0.143	NMNAT3
Superpathway of Citrulline Metabolism	1.83	0.0714	NOS1
nNOS Signaling in Skeletal Muscle Cells	1.8	0.0667	NOS1
NAD biosynthesis II (from tryptophan)	1.8	0.0667	NMNAT3
NAD Salvage Pathway II	1.57	0.0385	NMNAT3
Netrin Signaling	1.39	0.0256	UNC5B
nNOS Signaling in Neurons	1.32	0.0213	NOS1
Semaphorin Signaling in Neurons	1.26	0.0189	RHOD
Actin Nucleation by ARP-WASP Complex	1.24	0.0179	RHOD
Glioma Invasiveness Signaling	1.23	0.0175	RHOD
Protein Kinase A Signaling	1.21	0.00521	PTPRU,TH
Antiproliferative Role of Somatostatin Receptor 2	1.19	0.0159	NOS1
GDNF Family Ligand-Receptor Interactions	1.16	0.0147	NRTN
Small Cell Lung Cancer Signaling	1.14	0.0141	NOS1
Axonal Guidance Signaling	1.12	0.00462	RHOD,UNC5B
Dopamine Receptor Signaling	1.1	0.0128	TH
Regulation of Actin-based Motility by Rho	1.04	0.011	RHOD
Amyotrophic Lateral Sclerosis Signaling	1.01	0.0102	NOS1
Cholecystokinin/Gastrin-mediated Signaling	0.995	0.0099	RHOD
HIF1α Signaling	0.99	0.0098	NOS1
Sphingosine-1-phosphate Signaling	0.963	0.00917	RHOD
Corticotropin Releasing Hormone Signaling	0.956	0.00901	NOS1
HMGB1 Signaling	0.924	0.00833	RHOD
Synaptic Long Term Depression	0.858	0.00709	NOS1
Glioblastoma Multiforme Signaling	0.844	0.00685	RHOD
Gαq Signaling	0.841	0.0068	RHOD
CXCR4 Signaling	0.828	0.00658	RHOD
Tec Kinase Signaling	0.812	0.00633	RHOD
Germ Cell-Sertoli Cell Junction Signaling	0.807	0.00625	RHOD
Dopamine-DARPP32 Feedback in cAMP Signaling	0.805	0.00621	NOS1
Endothelin-1 Signaling	0.781	0.00585	NOS1
RhoGDI Signaling	0.776	0.00578	RHOD
Sertoli Cell-Sertoli Cell Junction Signaling	0.765	0.00562	NOS1
Production of Nitric Oxide and Reactive Oxygen Species in Macrophages	0.76	0.00556	RHOD
IL-8 Signaling	0.754	0.00546	RHOD
ILK Signaling	0.747	0.00538	RHOD
mTOR Signaling	0.743	0.00532	RHOD
Thrombin Signaling	0.737	0.00524	RHOD
Integrin Signaling	0.715	0.00495	RHOD
Cardiac Hypertrophy Signaling	0.677	0.00448	RHOD
Signaling by Rho Family GTPases	0.658	0.00427	RHOD
Colorectal Cancer Metastasis Signaling	0.655	0.00424	RHOD
Phospholipase C Signaling	0.65	0.00418	RHOD
Molecular Mechanisms of Cancer	0.492	0.00274	RHOD
