# Supplementary material for: Integrated genetic and epigenetic analysis defines novel molecular subgroups in rhabdomyosarcoma
Source: Nat Commun. 2015 Jul 3;6:7557. doi: 10.1038/ncomms8557 (PMC4506514; doi:10.1038/ncomms8557)
Supplement: Supplementary Data 16 — Functions annotation analysis for gene list of A1 vs. A2. [file ncomms8557-s17.xlsx]

## Sheet: Sheet1
Supplementary Data 16. Functions annotation analysis for gene list of A1 vs. A2.
Categories	Diseases or Functions Annotation	p-Value	Molecules	# Molecules
Nervous System Development and Function	abnormal morphology of ciliary ganglion	1.06e-06	NRTN,OTX2	2
Organismal Functions	positioning of eye	6.34e-06	NRTN,OTX2	2
Cell-To-Cell Signaling and Interaction, Small Molecule Biochemistry	synthesis of neurotransmitter	1.69e-05	NOS1,NRTN,TH	3
Cell-To-Cell Signaling and Interaction	abnormal quantity of neurotransmitter	2.7e-05	APBA2,NOS1,TH	3
Behavior	aggressive behavior toward males	0.000199	APBA2,NOS1	2
Cell-To-Cell Signaling and Interaction, Molecular Transport, Small Molecule Biochemistry	abnormal quantity of 5-hydroxytryptamine	0.00022	APBA2,NOS1	2
Cell-To-Cell Signaling and Interaction, Drug Metabolism, Small Molecule Biochemistry	synthesis of dopamine	0.00022	NRTN,TH	2
Cardiovascular Disease	congestion of vasculature	0.000582	NOS1,TH	2
Cellular Movement, Nervous System Development and Function	guidance of axons	0.000597	OTX2,RHOD,UNC5B	3
Behavior	locomotion	0.000609	APBA2,NOS1,NRTN,TH	4
Organ Morphology, Skeletal and Muscular System Development and Function	abnormal morphology of muscle	0.000615	DYSF,ELN,OTX2,TH	4
Cell-To-Cell Signaling and Interaction, Drug Metabolism, Molecular Transport, Small Molecule Biochemistry	release of norepinephrine	0.000652	NOS1,TH	2
Cellular Compromise	degeneration of cells	0.000779	DYSF,NOS1,NRTN,OTX2	4
Cell Morphology, Nervous System Development and Function, Tissue Morphology	abnormal morphology of parasympathetic neurons	0.00105	NRTN	1
Cardiovascular System Development and Function, Organ Morphology	area of heart	0.00105	ELN	1
Cell Morphology, Cellular Assembly and Organization, Cellular Development, Cellular Function and Maintenance, Embryonic Development, Nervous System Development and Function, Tissue Development	bifurcation of dendrites	0.00105	NOS1	1
Developmental Disorder, Ophthalmic Disease	bilateral anophthalmia	0.00105	OTX2	1
Endocrine System Disorders, Organismal Injury and Abnormalities, Reproductive System Disease	combined pituitary hormone deficiency type 6	0.00105	OTX2	1
Cellular Development, Visual System Development and Function	commitment of photoreceptors	0.00105	OTX2	1
Digestive System Development and Function	contraction of gastrointestinal tract	0.00105	NRTN	1
Cell-To-Cell Signaling and Interaction, Embryonic Development, Organ Development, Organismal Development, Skeletal and Muscular System Development and Function, Tissue Development	delay in initiation of fusion of myoblasts	0.00105	DYSF	1
Cellular Development, Nervous System Development and Function, Tissue Development	development of serotonergic neurons	0.00105	OTX2	1
Cellular Assembly and Organization, Cellular Development, Cellular Growth and Proliferation, Embryonic Development, Organ Development, Organismal Development, Skeletal and Muscular System Development and Function, Tissue Development	development of transverse tubules	0.00105	DYSF	1
Hereditary Disorder, Neurological Disease, Organismal Injury and Abnormalities, Skeletal and Muscular Disorders	distal myopathy with anterior tibial onset	0.00105	DYSF	1
Organismal Injury and Abnormalities, Skeletal and Muscular Disorders	endomysial fibrosis of skeletal muscle	0.00105	DYSF	1
Developmental Disorder, Hereditary Disorder, Metabolic Disease	erythrocyte AMP deaminase deficiency	0.00105	AMPD3	1
Cell Morphology, Cellular Assembly and Organization, Cellular Function and Maintenance	extension of filopodial tip	0.00105	UNC5B	1
Embryonic Development, Nervous System Development and Function, Organ Development, Organismal Development, Tissue Development	formation of cerebellar vermis	0.00105	OTX2	1
Embryonic Development, Nervous System Development and Function, Organ Development, Organismal Development, Tissue Development	formation of inferior colliculus	0.00105	OTX2	1
Organismal Functions, Skeletal and Muscular System Development and Function	healing of sarcolemma	0.00105	DYSF	1
Cell Morphology, Cellular Movement, Nervous System Development and Function	innervation of dopaminergic neurons	0.00105	NRTN	1
Cell Morphology, Nervous System Development and Function, Organ Development, Visual System Development and Function	innervation of lacrimal gland	0.00105	NRTN	1
Cell Morphology, Nervous System Development and Function	innervation of myenteric plexus	0.00105	NRTN	1
Cell Morphology, Digestive System Development and Function, Nervous System Development and Function, Organ Development	innervation of submandibular gland	0.00105	NRTN	1
Cell Death and Survival, Nervous System Development and Function, Tissue Morphology	loss of striatonigral neurons	0.00105	NRTN	1
Cell Death and Survival, Nervous System Development and Function, Tissue Morphology	loss of striatopallidal neurons	0.00105	NRTN	1
Amino Acid Metabolism, Small Molecule Biochemistry	metabolism of L-arginine	0.00105	NOS1	1
Cellular Development, Nervous System Development and Function, Tissue Development	neurogenesis of dopaminergic neurons	0.00105	OTX2	1
Nervous System Development and Function	protection of striatopallidal neurons	0.00105	NRTN	1
Cellular Assembly and Organization	quantity of liposome	0.00105	TH	1
Cellular Function and Maintenance, Nervous System Development and Function	regulation of sympathetic neuron	0.00105	NRTN	1
Digestive System Development and Function, Organ Morphology, Skeletal and Muscular System Development and Function	relaxation of pyloric sphincter	0.00105	NOS1	1
Skeletal and Muscular System Development and Function, Tissue Development, Tissue Morphology	reorganization of smooth muscle	0.00105	ELN	1
Cellular Assembly and Organization	resealing of sarcolemma	0.00105	DYSF	1
Cell Morphology, Cellular Assembly and Organization	size of chromaffin vesicles	0.00105	TH	1
Cell Morphology, Nervous System Development and Function	size of enteric neurons	0.00105	NRTN	1
Cell Death and Survival, Nervous System Development and Function	survival of ciliary neuron	0.00105	NRTN	1
Developmental Disorder, Hereditary Disorder, Ophthalmic Disease	syndromic microphthalmia 5	0.00105	OTX2	1
Cardiovascular System Development and Function, Tissue Morphology	thickness of ascending aorta	0.00105	ELN	1
Cellular Function and Maintenance	turnover of neural precursor cells	0.00105	NOS1	1
Amino Acid Metabolism, Small Molecule Biochemistry	utilization of L-arginine	0.00105	NOS1	1
Behavior	visuospatial learning	0.00105	TH	1
Cell Morphology	abnormal morphology of plasma membrane	0.00113	DYSF,NOS1,NRTN	3
Cell-To-Cell Signaling and Interaction, Embryonic Development, Organ Development, Organismal Development, Skeletal and Muscular System Development and Function, Tissue Development	fusion of myoblasts	0.00116	DYSF,NOS1	2
Cell Death and Survival	apoptosis of renal tubule	0.00126	NOS1,UNC5B	2
Cell-To-Cell Signaling and Interaction, Molecular Transport, Small Molecule Biochemistry	quantity of monoamines	0.00132	APBA2,NOS1,TH	3
Cardiovascular System Development and Function, Organ Morphology, Organismal Development	abnormal morphology of heart	0.00136	ELN,NOS1,OTX2,TH	4
Cellular Assembly and Organization, Tissue Development	fibrogenesis	0.00147	APBA2,DYSF,ELN,RHOD	4
Embryonic Development, Organ Development, Organ Morphology, Organismal Development, Tissue Development, Visual System Development and Function	abnormal morphology of cornea	0.00169	NRTN,OTX2	2
Cardiovascular System Development and Function, Hematological System Development and Function	diastolic pressure	0.00169	ELN,NOS1	2
Cell Death and Survival	necrosis of renal tubule	0.00175	NOS1,UNC5B	2
Nervous System Development and Function, Organ Morphology, Organismal Development	abnormal morphology of enlarged cerebellum	0.00211	OTX2	1
Nervous System Development and Function, Organ Morphology, Organismal Development	abnormal morphology of medial ganglionic eminences	0.00211	OTX2	1
Connective Tissue Development and Function, Embryonic Development, Organ Development, Organ Morphology, Organismal Development, Skeletal and Muscular System Development and Function, Tissue Development	abnormal morphology of orbitosphenoid bone	0.00211	OTX2	1
Developmental Disorder	acephaly	0.00211	OTX2	1
Cardiovascular System Development and Function, Cell-To-Cell Signaling and Interaction, Tissue Development	adhesion of endothelial progenitor cells	0.00211	ELN	1
Connective Tissue Disorders, Dermatological Diseases and Conditions, Developmental Disorder, Hereditary Disorder, Metabolic Disease, Organismal Injury and Abnormalities	autosomal dominant cutis laxa	0.00211	ELN	1
Hereditary Disorder, Neurological Disease	autosomal recessive Segawa syndrome	0.00211	TH	1
DNA Replication, Recombination, and Repair, Nucleic Acid Metabolism, Small Molecule Biochemistry	catabolism of AMP	0.00211	AMPD3	1
Cell Morphology	contractility of hepatic stellate cells	0.00211	NOS1	1
Cellular Compromise, Organismal Injury and Abnormalities, Skeletal and Muscular Disorders, Tissue Morphology	damage of myofilaments	0.00211	DYSF	1
Nervous System Development and Function	development of otic ganglion	0.00211	NRTN	1
Nervous System Development and Function	development of sphenopalatine ganglion	0.00211	NRTN	1
Nervous System Development and Function	development of ventral nerve cord	0.00211	OTX2	1
Cardiovascular Disease, Organismal Injury and Abnormalities	early onset cardiomyopathy	0.00211	DYSF	1
Embryonic Development, Nervous System Development and Function, Organ Development, Organismal Development, Tissue Development	formation of pretectum	0.00211	OTX2	1
Auditory and Vestibular System Development and Function, Embryonic Development, Organ Development, Organismal Development, Tissue Development	formation of saccule	0.00211	OTX2	1
Cellular Growth and Proliferation, Nervous System Development and Function	formation of serotonergic neurons	0.00211	OTX2	1
Amino Acid Metabolism, Post-Translational Modification, Small Molecule Biochemistry	hydroxylation of L-tyrosine	0.00211	TH	1
Developmental Disorder, Neurological Disease	hypoplasia of red nucleus	0.00211	OTX2	1
Developmental Disorder, Gastrointestinal Disease, Organismal Injury and Abnormalities	infantile hypertrophic pyloric stenosis	0.00211	NOS1	1
Tissue Morphology	lack of nasal capsule	0.00211	OTX2	1
Embryonic Development, Tissue Development	organization of primitive streak	0.00211	OTX2	1
Amino Acid Metabolism, Drug Metabolism, Energy Production, Post-Translational Modification, Small Molecule Biochemistry	oxidation of L-dopa	0.00211	TH	1
Cell Signaling, Small Molecule Biochemistry	oxidation of nitric oxide	0.00211	NOS1	1
Cellular Assembly and Organization	quantity of chromaffin vesicles	0.00211	TH	1
Nervous System Development and Function, Tissue Morphology	quantity of dorsal root ganglion cells	0.00211	NRTN	1
Tissue Morphology	quantity of elastin in blood vessel	0.00211	ELN	1
Small Molecule Biochemistry	reduction of heme	0.00211	NOS1	1
Cellular Assembly and Organization, Cellular Compromise	retraction of filopodial tip	0.00211	UNC5B	1
Nervous System Development and Function, Organ Morphology	size of metencephalon	0.00211	OTX2	1
Cardiovascular System Development and Function, Organismal Development, Tissue Morphology	vasodilation of pulmonary artery	0.00211	ELN	1
Neurological Disease	amyotrophic lateral sclerosis	0.00222	AMPD3,ELN,NOS1	3
Cardiovascular System Development and Function, Lymphoid Tissue Structure and Development	formation of neointima	0.00224	ELN,NOS1	2
Amino Acid Metabolism, Small Molecule Biochemistry	synthesis of amino acids	0.00245	NOS1,TH	2
Tissue Morphology	remodeling of blood vessel	0.00259	ELN,NOS1	2
Cell Death and Survival, Embryonic Development	cell death of embryonic cell lines	0.00273	NMNAT3,OTX2,UNC5B	3
Respiratory Disease	atelectasis	0.00288	ELN,TH	2
Behavior	emotional behavior	0.00288	APBA2,NOS1,TH	3
Hematological System Development and Function	circulation of blood	0.00303	ELN,NOS1	2
Cellular Movement	invasion of colon cancer cell lines	0.00303	RHOD,UNC5B	2
Digestive System Development and Function, Organ Morphology	abnormal morphology of enlarged esophagus	0.00316	NOS1	1
Organ Morphology, Organismal Development, Skeletal and Muscular System Development and Function	abnormal morphology of extraocular muscle	0.00316	OTX2	1
Nervous System Development and Function, Organ Morphology, Organismal Development	abnormal morphology of hippocampus region	0.00316	OTX2	1
Endocrine System Development and Function, Nervous System Development and Function, Organ Morphology, Organismal Development	abnormal morphology of mammillary body	0.00316	OTX2	1
Digestive System Development and Function, Organ Morphology, Organismal Development, Respiratory System Development and Function	abnormal morphology of nasopharynx	0.00316	OTX2	1
Nervous System Development and Function	abnormal morphology of otic ganglion	0.00316	NRTN	1
Cell Morphology, Nervous System Development and Function, Tissue Morphology	abnormal morphology of parasympathetic postganglionic fiber	0.00316	NRTN	1
Nervous System Development and Function	abnormal morphology of trochlear nerve	0.00316	OTX2	1
Behavior	approach behavior	0.00316	TH	1
Cardiovascular Disease	cardiogenic shock	0.00316	NOS1	1
Nucleic Acid Metabolism, Small Molecule Biochemistry	consumption of NADPH	0.00316	NOS1	1
Amino Acid Metabolism, Post-Translational Modification, Small Molecule Biochemistry	conversion of L-arginine	0.00316	NOS1	1
Cellular Movement, Skeletal and Muscular System Development and Function	delay in transmigration of smooth muscle cells	0.00316	ELN	1
Amino Acid Metabolism, Molecular Transport, Small Molecule Biochemistry	efflux of L-glutamic acid	0.00316	NOS1	1
Energy Production, Molecular Transport, Nucleic Acid Metabolism, Small Molecule Biochemistry	electron transport of FAD	0.00316	NOS1	1
Energy Production, Molecular Transport, Small Molecule Biochemistry	electron transport of FMN	0.00316	NOS1	1
Energy Production, Molecular Transport, Nucleic Acid Metabolism, Small Molecule Biochemistry	electron transport of NADPH	0.00316	NOS1	1
Energy Production, Molecular Transport, Small Molecule Biochemistry	electron transport of heme	0.00316	NOS1	1
Embryonic Development, Nervous System Development and Function, Organ Development, Organismal Development, Tissue Development	formation of Ammon's horn	0.00316	OTX2	1
Embryonic Development, Nervous System Development and Function, Organ Development, Organismal Development, Tissue Development	formation of dorsal thalamus	0.00316	OTX2	1
Auditory and Vestibular System Development and Function, Embryonic Development, Organ Development, Organismal Development, Tissue Development	formation of macula of utricle	0.00316	OTX2	1
Cardiovascular System Development and Function	fractional shortening of cardiomyocytes	0.00316	NOS1	1
Developmental Disorder, Hereditary Disorder, Skeletal and Muscular Disorders	limb girdle muscular dystrophy type 1c	0.00316	DYSF	1
Cell-To-Cell Signaling and Interaction, Nervous System Development and Function	long-term potentiation of barrel cortex	0.00316	NOS1	1
Cell Death and Survival, Nervous System Development and Function, Tissue Morphology	loss of ciliary neuron	0.00316	NRTN	1
Cell Morphology, Cellular Assembly and Organization, Cellular Development, Cellular Function and Maintenance, Nervous System Development and Function, Tissue Development	neuritogenesis of trigeminal ganglion neurons	0.00316	NRTN	1
Cell Death and Survival, Cellular Compromise, Neurological Disease, Organismal Injury and Abnormalities, Tissue Morphology	neurodegeneration of striatonigral neurons	0.00316	NRTN	1
Energy Production, Nucleic Acid Metabolism, Small Molecule Biochemistry	oxidation of NADP	0.00316	NOS1	1
Cellular Assembly and Organization	quantity of mitochondrial cristae	0.00316	TH	1
Nervous System Development and Function, Tissue Morphology	quantity of nervous tissue	0.00316	OTX2	1
Cell-To-Cell Signaling and Interaction, Nervous System Development and Function	response of interneurons	0.00316	NRTN	1
Cell Signaling, Molecular Transport, Vitamin and Mineral Metabolism	reuptake of Ca2+	0.00316	NOS1	1
Connective Tissue Development and Function, Tissue Morphology	thickness of tunica externa	0.00316	ELN	1
Cell Signaling, Molecular Transport, Small Molecule Biochemistry	release of nitric oxide	0.00367	ELN,NOS1	2
Cellular Function and Maintenance, Hematological System Development and Function	function of neutrophils	0.00375	NOS1,UNC5B	2
Neurological Disease	progressive motor neuropathy	0.00386	AMPD3,ELN,NOS1,TH	4
Cardiovascular System Development and Function	heart rate	0.00403	ELN,NOS1,TH	3
Cardiovascular System Development and Function	function of cardiovascular system	0.00409	ELN,NOS1	2
Cardiovascular System Development and Function, Hematological System Development and Function	mean arterial pressure	0.00409	ELN,NOS1	2
Embryonic Development, Tissue Morphology	abnormal morphology of axial mesoderm	0.00421	OTX2	1
Nervous System Development and Function, Organ Morphology, Organismal Development	abnormal morphology of enlarged tectum mesencephali	0.00421	OTX2	1
Nervous System Development and Function, Organ Morphology, Organismal Development	abnormal morphology of mesencephalic nucleus	0.00421	OTX2	1
Nervous System Development and Function, Organ Morphology, Organismal Development	abnormal morphology of pretectum	0.00421	OTX2	1
Cardiovascular Disease	carotid atherosclerosis	0.00421	ELN	1
Cellular Growth and Proliferation, Hematopoiesis	colony formation of bone marrow precursor cells	0.00421	SPIB	1
Neurological Disease	experimentally induced seizure	0.00421	NOS1	1
Developmental Disorder, Gastrointestinal Disease, Skeletal and Muscular Disorders	hypertrophy of pyloric sphincter	0.00421	NOS1	1
Nervous System Development and Function, Organ Morphology, Organismal Development	lack of Fimbria hippocampi	0.00421	OTX2	1
Nervous System Development and Function, Organ Morphology, Organismal Development	lack of choroid plexus	0.00421	OTX2	1
Nervous System Development and Function, Organ Morphology, Organismal Development	lack of hippocampus	0.00421	OTX2	1
Connective Tissue Development and Function, Embryonic Development, Organ Development, Organ Morphology, Organismal Development, Skeletal and Muscular System Development and Function, Tissue Development	lack of mandibular coronoid process	0.00421	OTX2	1
Neurological Disease	onset of seizures	0.00421	NOS1	1
Cardiovascular System Development and Function, Hematological System Development and Function	pressure of portal vein	0.00421	NOS1	1
Amino Acid Metabolism, Small Molecule Biochemistry	production of L-arginine	0.00421	NOS1	1
Gastrointestinal Disease, Organismal Injury and Abnormalities, Skeletal and Muscular Disorders	stenosis of pyloric sphincter	0.00421	NOS1	1
Cardiovascular Disease, Organismal Injury and Abnormalities	supravalvular aortic stenosis	0.00421	ELN	1
Amino Acid Metabolism, Drug Metabolism, Small Molecule Biochemistry	synthesis of L-dopa	0.00421	TH	1
Amino Acid Metabolism, Small Molecule Biochemistry	synthesis of arginine	0.00421	NOS1	1
Carbohydrate Metabolism, Small Molecule Biochemistry	synthesis of chondroitin sulfate proteoglycan	0.00421	CYTL1	1
Cardiovascular System Development and Function, Tissue Morphology	thickness of aorta wall	0.00421	ELN	1
Organismal Injury and Abnormalities	Organ Degeneration	0.00436	DYSF,NOS1,NRTN,OTX2	4
Cell Morphology, Cellular Movement, Nervous System Development and Function	innervation of neurons	0.00436	NOS1,NRTN	2
Digestive System Development and Function	abnormal morphology of digestive system	0.00509	NOS1,NRTN,OTX2,SPIB	4
Behavior	aggressive behavior toward females	0.00526	NOS1	1
Hematological Disease, Respiratory Disease	anoxia	0.00526	TH	1
Developmental Disorder, Respiratory Disease	bronchopulmonary dysplasia	0.00526	ELN	1
Neurological Disease	extrapyramidal syndrome	0.00526	TH	1
Cellular Movement, Hematological System Development and Function, Immune Cell Trafficking, Inflammatory Response	infiltration by tumor-associated macrophages	0.00526	NOS1	1
Digestive System Development and Function, Organ Morphology, Organismal Development	lack of tongue	0.00526	OTX2	1
Cardiovascular System Development and Function, Ophthalmic Disease, Organismal Development, Visual System Development and Function	neovascularization of subretinal space	0.00526	NOS1	1
Cell Morphology, Cell-To-Cell Signaling and Interaction, Cellular Assembly and Organization, Cellular Function and Maintenance, Tissue Development	reorganization of focal adhesions	0.00526	RHOD	1
Cell-To-Cell Signaling and Interaction, Cellular Assembly and Organization	stabilization of adherens junctions	0.00526	PTPRU	1
Cardiovascular Disease, Organismal Injury and Abnormalities	stenosis of pulmonary artery	0.00526	ELN	1
Cell Death and Survival, Nervous System Development and Function	survival of enteric neurons	0.00526	NRTN	1
Cardiovascular Disease, Hematological Disease, Organismal Injury and Abnormalities, Renal and Urological Disease	thrombosis of glomerular capillary	0.00526	NOS1	1
Cell-To-Cell Signaling and Interaction, Small Molecule Biochemistry	turnover of 5-hydroxytryptamine	0.00526	NOS1	1
Nervous System Development and Function, Tissue Morphology	quantity of neurons	0.00534	NRTN,OTX2,TH	3
Neurological Disease, Psychological Disorders	bipolar disorder	0.00602	NOS1,PTPRU,TH	3
Nervous System Development and Function, Organ Morphology, Organismal Development	abnormal morphology of Ammon's horn	0.00631	OTX2	1
Connective Tissue Development and Function, Embryonic Development, Organ Development, Organ Morphology, Organismal Development, Skeletal and Muscular System Development and Function, Tissue Development	abnormal morphology of basisphenoid bone foramen	0.00631	OTX2	1
Nervous System Development and Function, Organ Morphology, Organismal Development	abnormal morphology of inferior colliculus	0.00631	OTX2	1
Behavior, Nervous System Development and Function	blinking	0.00631	NRTN	1
Cell Morphology, Cellular Compromise	collapse of cytoskeleton	0.00631	RHOD	1
Embryonic Development, Organismal Development, Tissue Development	development of neural plate	0.00631	OTX2	1
Embryonic Development, Organismal Development, Tissue Development	development of rhombomere 3	0.00631	OTX2	1
Cell Morphology, Cellular Assembly and Organization, Nervous System Development and Function	diameter of axons	0.00631	NRTN	1
Nervous System Development and Function, Organ Morphology, Organismal Development	lack of olfactory bulb	0.00631	OTX2	1
Cardiovascular Disease, Respiratory Disease	lymphangioleiomyomatosis	0.00631	ELN	1
Developmental Disorder, Hereditary Disorder, Metabolic Disease	phenylketonuria	0.00631	TH	1
Nervous System Development and Function	protection of interneurons	0.00631	NRTN	1
Cell-To-Cell Signaling and Interaction, Nervous System Development and Function	response of dorsal root ganglion cells	0.00631	NRTN	1
Amino Acid Metabolism, Small Molecule Biochemistry	synthesis of citrulline	0.00631	NOS1	1
Digestive System Development and Function, Organ Morphology, Organismal Development	abnormal morphology of small intestine	0.00635	NOS1,SPIB	2
Cardiovascular Disease, Organismal Injury and Abnormalities	formation of vascular lesion	0.0069	ELN,NOS1	2
Cancer	melanoma	0.0069	ALS2CL,AMPD3,APBA2,CILP2,CYTL1,DYSF,GLIPR1L1,NMNAT3,NOS1,OTX2,PTPRU,SPAG17,SYNPO2L,TH,UNC5B	15
Cell Morphology	abnormal morphology of cells	0.0071	DYSF,NOS1,NRTN,OTX2,SPIB,TH	6
Protein Synthesis	quantity of enzyme	0.00712	DYSF,NOS1	2
Cardiovascular Disease	abnormal ST segment	0.00736	TH	1
Nervous System Development and Function, Organ Morphology, Organismal Development	abnormal morphology of mitral cell layer	0.00736	OTX2	1
Nervous System Development and Function	abnormal morphology of oculomotor nerve	0.00736	OTX2	1
Cell Morphology, Organ Morphology, Skeletal and Muscular System Development and Function, Tissue Morphology	abnormal morphology of sarcolemma	0.00736	DYSF	1
Cell Cycle	arrest in cleavage of cells	0.00736	RHOD	1
Cellular Assembly and Organization, Nervous System Development and Function	density of nerve ending	0.00736	NRTN	1
Cancer, Cellular Development, Tumor Morphology	differentiation of neuroblastoma cells	0.00736	NRTN	1
Cell-To-Cell Signaling and Interaction, Cellular Function and Maintenance, Nervous System Development and Function	elimination of synapse	0.00736	NOS1	1
Developmental Disorder, Endocrine System Disorders, Hereditary Disorder, Organismal Injury and Abnormalities, Reproductive System Disease	pituitary dwarfism	0.00736	OTX2	1
Drug Metabolism, Small Molecule Biochemistry	synthesis of epinephrine	0.00736	TH	1
Organismal Functions	turning of rodents	0.00736	NOS1	1
Organ Morphology, Skeletal and Muscular System Development and Function	abnormal morphology of skeletal muscle	0.00818	DYSF,OTX2	2
Neurological Disease, Organismal Injury and Abnormalities	damage of brain	0.0083	NOS1,NRTN	2
Gastrointestinal Disease	abnormal digestion of food	0.0084	NOS1	1
Connective Tissue Development and Function, Embryonic Development, Organ Development, Organ Morphology, Organismal Development, Skeletal and Muscular System Development and Function, Tissue Development	abnormal morphology of sphenoid bone	0.0084	OTX2	1
Nervous System Development and Function, Organ Morphology, Organismal Development	abnormal morphology of substantia nigra	0.0084	OTX2	1
Nervous System Development and Function, Organ Morphology, Organismal Development	abnormal morphology of superior colliculus	0.0084	OTX2	1
Organ Morphology	abnormal morphology of vomeronasal organ	0.0084	OTX2	1
Neurological Disease	abnormal regeneration by peripheral nervous system	0.0084	NOS1	1
Cellular Development	differentiation of brain cancer cell lines	0.0084	OTX2	1
Cellular Development, Nervous System Development and Function, Tissue Development	fate determination of neurons	0.0084	OTX2	1
Cancer, Ophthalmic Disease	hyperplasia of retina	0.0084	OTX2	1
Connective Tissue Development and Function, Embryonic Development, Organ Development, Organ Morphology, Organismal Development, Skeletal and Muscular System Development and Function, Tissue Development	lack of mandible	0.0084	OTX2	1
Cell Signaling, Vitamin and Mineral Metabolism	leakage of Ca2+	0.0084	NOS1	1
Post-Translational Modification	nitrosylation of protein	0.0084	NOS1	1
Cell Death and Survival, Cellular Function and Maintenance	repair of plasma membrane	0.0084	DYSF	1
Respiratory System Development and Function	tidal volume	0.0084	NOS1	1
Cardiovascular System Development and Function, Organ Development	function of heart	0.00842	DYSF,ELN	2
Cardiovascular System Development and Function, Hematological System Development and Function	systolic pressure	0.00842	ELN,NOS1	2
Cell Morphology, Nervous System Development and Function, Tissue Morphology	abnormal morphology of neurites	0.00855	NOS1,NRTN	2
Nervous System Development and Function, Organ Morphology, Organismal Development	abnormal morphology of lateral ganglionic eminences	0.00945	OTX2	1
Nervous System Development and Function, Organ Morphology, Organismal Development	abnormal morphology of pons	0.00945	OTX2	1
Embryonic Development, Organ Development, Organ Morphology, Organismal Development, Tissue Development, Visual System Development and Function	abnormal morphology of sclera	0.00945	OTX2	1
Cell Death and Survival, Embryonic Development	apoptosis of embryonic stem cell lines	0.00945	OTX2	1
Amino Acid Metabolism, Small Molecule Biochemistry	catabolism of arginine	0.00945	NOS1	1
Cell Death and Survival	cell death of myofiber	0.00945	DYSF	1
Cell-To-Cell Signaling and Interaction, Cellular Assembly and Organization, Cellular Movement, Nervous System Development and Function	chemorepulsion of axons	0.00945	RHOD	1
Embryonic Development, Organ Development, Organismal Development, Tissue Development, Visual System Development and Function	development of lacrimal gland	0.00945	OTX2	1
Behavior	discriminatory learning	0.00945	TH	1
Renal and Urological System Development and Function	excretion of urine	0.00945	NOS1	1
Organ Development	function of lacrimal gland	0.00945	NRTN	1
Cell Morphology, Cellular Function and Maintenance	pH of intracellular space	0.00945	NOS1	1
Cellular Function and Maintenance, Molecular Transport	reabsorption of water	0.00945	NOS1	1
Tissue Morphology	remodeling of carotid artery	0.00945	NOS1	1
Cardiovascular Disease	Hypertension	0.00966	ELN,NMNAT3,NOS1,TH	4
Cell Death and Survival	necrosis of kidney	0.0101	NMNAT3,NOS1,UNC5B	3
Cellular Movement, Connective Tissue Development and Function	migration of fibroblasts	0.0102	ELN,RHOD	2
Nervous System Development and Function, Organ Morphology, Organismal Development	abnormal morphology of anterior commissure	0.0105	OTX2	1
Nervous System Development and Function, Organ Morphology, Organismal Development	abnormal morphology of cerebral aqueduct	0.0105	OTX2	1
Drug Metabolism, Small Molecule Biochemistry	activation of tamoxifen	0.0105	TH	1
Cell-mediated Immune Response, Cellular Development, Cellular Function and Maintenance, Cellular Growth and Proliferation, Embryonic Development, Hematological System Development and Function, Hematopoiesis, Lymphoid Tissue Structure and Development, Organ Development, Organismal Development, Tissue Development	arrest in development of thymocytes	0.0105	SPIB	1
Reproductive System Development and Function	erection	0.0105	NOS1	1
Tissue Development	formation of elastic fibers	0.0105	ELN	1
Nervous System Development and Function, Organ Morphology, Organismal Development	lack of dentate gyrus	0.0105	OTX2	1
Embryonic Development, Tissue Morphology	morphology of optic stalk	0.0105	OTX2	1
Behavior	operant performance	0.0105	TH	1
Protein Synthesis	quantity of creatine kinase in blood	0.0105	DYSF	1
Respiratory System Development and Function	respiratory minute volume	0.0105	NOS1	1
Cardiovascular Disease	spontaneous hypertension	0.0105	NOS1	1
Organismal Development	strength of mice	0.0105	DYSF	1
Organismal Injury and Abnormalities	stenosis	0.0115	ELN,NOS1	2
Cardiovascular System Development and Function, Lymphoid Tissue Structure and Development, Organismal Development, Tissue Morphology	abnormal morphology of aorta wall	0.0115	ELN	1
Nervous System Development and Function, Organ Morphology, Organismal Development	abnormal morphology of fornix	0.0115	OTX2	1
Cellular Development, Hematological System Development and Function, Hematopoiesis, Lymphoid Tissue Structure and Development	development of plasmacytoid dendritic cells	0.0115	SPIB	1
Cellular Development, Hematological System Development and Function, Hematopoiesis	differentiation of plasmacytoid dendritic cells	0.0115	SPIB	1
Behavior	fear conditioning	0.0115	TH	1
Embryonic Development, Tissue Morphology	morphology of ophthalmic vesicle	0.0115	OTX2	1
Cell Death and Survival, Cellular Compromise, Neurological Disease, Ophthalmic Disease, Organismal Injury and Abnormalities, Tissue Morphology	neurodegeneration of retinal ganglion cells	0.0115	NOS1	1
Cardiovascular System Development and Function, Organ Development, Organ Morphology	remodeling of heart	0.0115	NOS1	1
Organismal Injury and Abnormalities, Skeletal and Muscular Disorders	atrophy of muscle	0.0116	DYSF,NOS1	2
Cell Morphology, Nervous System Development and Function, Tissue Morphology	abnormal morphology of neurons	0.0119	NOS1,NRTN,OTX2	3
Cancer, Gastrointestinal Disease, Hepatic System Disease	liver cancer	0.0119	AMPD3,APBA2,CILP2,CYTL1,DYSF,ELN,NOS1,OTX2,PTPRU,SPAG17,UNC5B,VILL	12
Cardiovascular System Development and Function, Organismal Development, Tissue Morphology	abnormal morphology of artery	0.0123	ELN,NOS1	2
Embryonic Development, Organ Development, Organismal Development, Skeletal and Muscular System Development and Function, Tissue Development	formation of muscle	0.0124	DYSF,ELN,NOS1	3
Cellular Assembly and Organization, Tissue Development	formation of filaments	0.0124	APBA2,ELN,RHOD	3
Cell Morphology, Digestive System Development and Function, Nervous System Development and Function, Tissue Morphology	abnormal morphology of enteric neurons	0.0126	NRTN	1
Organ Morphology, Respiratory System Development and Function	abnormal morphology of nasal septum	0.0126	OTX2	1
Tissue Morphology	abnormal morphology of presphenoid bone	0.0126	OTX2	1
Organismal Injury and Abnormalities, Renal and Urological Disease	abnormal reabsorption by kidney	0.0126	NOS1	1
Behavior	coping response	0.0126	NOS1	1
Cardiovascular System Development and Function, Hematological System Development and Function	coronary flow rate	0.0126	NOS1	1
Embryonic Development, Organismal Development, Tissue Development	development of mesendoderm	0.0126	OTX2	1
Organismal Injury and Abnormalities, Skeletal and Muscular Disorders	fatigue of muscle	0.0126	NOS1	1
Auditory and Vestibular System Development and Function, Connective Tissue Development and Function, Embryonic Development, Organ Development, Organismal Development, Skeletal and Muscular System Development and Function, Tissue Development	formation of semicircular canal	0.0126	OTX2	1
Gastrointestinal Disease	hypoperistalsis	0.0126	NRTN	1
Behavior	limb clasping	0.0126	NRTN	1
Cancer, Cellular Development, Cellular Growth and Proliferation, Tissue Morphology, Tumor Morphology	quantity of leukemia cells	0.0126	SPIB	1
Cardiovascular System Development and Function, Cell Morphology, Skeletal and Muscular System Development and Function	shortening of cardiomyocytes	0.0126	NOS1	1
Cell-To-Cell Signaling and Interaction, Drug Metabolism, Small Molecule Biochemistry	synthesis of norepinephrine	0.0126	TH	1
Cell-To-Cell Signaling and Interaction, Molecular Transport, Small Molecule Biochemistry	uptake of 5-hydroxytryptamine	0.0126	NOS1	1
Neurological Disease	peripheral neuropathy	0.0128	DYSF,NOS1	2
Organismal Development	abnormal morphology of body cavity	0.013	ELN,NOS1,OTX2,SPIB,TH	5
Connective Tissue Development and Function, Embryonic Development, Organ Development, Organ Morphology, Organismal Development, Skeletal and Muscular System Development and Function, Tissue Development	abnormal morphology of ala temporali	0.0136	OTX2	1
Connective Tissue Development and Function, Tissue Morphology	abnormal morphology of elastic tissue	0.0136	ELN	1
Cell Morphology, Nervous System Development and Function, Organ Morphology, Respiratory System Development and Function, Tissue Morphology	abnormal morphology of olfactory receptor neurons	0.0136	OTX2	1
Connective Tissue Development and Function, Embryonic Development, Organ Development, Organ Morphology, Organismal Development, Skeletal and Muscular System Development and Function, Tissue Development	abnormal morphology of pterygoid bone	0.0136	OTX2	1
Cell-To-Cell Signaling and Interaction, Drug Metabolism, Molecular Transport, Small Molecule Biochemistry	abnormal quantity of epinephrine	0.0136	TH	1
Behavior	active avoidance response	0.0136	TH	1
Cell Death and Survival, Nervous System Development and Function	cell viability of striatal neurons	0.0136	NRTN	1
Cellular Development, Hematological System Development and Function, Hematopoiesis	differentiation of CD34+ cells	0.0136	SPIB	1
Cardiovascular System Development and Function	ejection fraction of left ventricle	0.0136	NOS1	1
Cellular Function and Maintenance	function of red blood cells	0.0136	AMPD3	1
Behavior	hyperlocomotion	0.0136	NOS1	1
Cardiovascular System Development and Function, Organ Morphology, Organismal Development	lack of heart	0.0136	OTX2	1
Hematological System Development and Function	osmolality of blood	0.0136	NOS1	1
Cell-To-Cell Signaling and Interaction, Cellular Assembly and Organization, Nervous System Development and Function, Tissue Development	quantity of excitatory synapses	0.0136	NOS1	1
Cardiovascular System Development and Function, Organ Development	recovery of heart	0.0136	ELN	1
Cell Death and Survival, Nervous System Development and Function	survival of trigeminal ganglion neurons	0.0136	NRTN	1
Behavior	taste discrimination	0.0136	NOS1	1
Cancer, Reproductive System Disease	tumorigenesis of prostate cancer cell lines	0.0136	NOS1	1
Digestive System Development and Function, Organ Morphology, Organismal Development	abnormal morphology of enlarged stomach	0.0147	NOS1	1
Organ Morphology, Respiratory System Development and Function	abnormal morphology of nasal cavity	0.0147	OTX2	1
Cardiovascular System Development and Function, Organismal Development, Tissue Morphology	abnormal morphology of subclavian artery	0.0147	ELN	1
Connective Tissue Development and Function, Skeletal and Muscular System Development and Function	bone mineral density of trabecular bone	0.0147	NOS1	1
Organismal Injury and Abnormalities, Reproductive System Disease	priapism	0.0147	NOS1	1
Cellular Development, Cellular Growth and Proliferation, Nervous System Development and Function, Tissue Development, Visual System Development and Function	proliferation of retinal cells	0.0147	OTX2	1
Endocrine System Development and Function, Molecular Transport, Protein Synthesis, Small Molecule Biochemistry	quantity of FSH in blood	0.0147	NOS1	1
Molecular Transport	quantity of bicarbonate	0.0147	NOS1	1
Dermatological Diseases and Conditions	regression of hair follicle	0.0147	NRTN	1
Behavior	rotation behavior	0.0147	TH	1
Cardiovascular System Development and Function, Organ Morphology	contraction of heart	0.0151	NOS1,TH	2
Cell Morphology	morphology of cells	0.0153	DYSF,NOS1,NRTN,OTX2,RHOD,SPIB,TH	7
Cellular Movement, Hematological System Development and Function, Immune Cell Trafficking, Inflammatory Response	cell movement of monocytes	0.0154	ELN,UNC5B	2
Cell Morphology, Organ Morphology, Skeletal and Muscular System Development and Function, Tissue Morphology	morphology of muscle cells	0.0155	DYSF,TH	2
Cardiovascular System Development and Function, Organ Morphology, Organismal Development, Tissue Morphology	abnormal morphology of coronary artery	0.0157	NOS1	1
Auditory and Vestibular System Development and Function, Connective Tissue Development and Function, Embryonic Development, Organ Development, Organ Morphology, Organismal Development, Skeletal and Muscular System Development and Function, Tissue Development	abnormal morphology of incus	0.0157	OTX2	1
Ophthalmic Disease	aphakia	0.0157	OTX2	1
Cardiovascular System Development and Function, Tissue Morphology	diameter of artery	0.0157	ELN	1
Nutritional Disease, Psychological Disorders	hypophagia	0.0157	TH	1
Embryonic Development, Nervous System Development and Function, Organ Development, Organ Morphology, Organismal Development, Tissue Development, Visual System Development and Function	morphology of neural retina	0.0157	OTX2	1
DNA Replication, Recombination, and Repair, Energy Production, Nucleic Acid Metabolism, Small Molecule Biochemistry	oxidation of NADPH	0.0157	NOS1	1
Embryonic Development, Organ Development, Organismal Development, Tissue Development, Visual System Development and Function	formation of eye	0.0161	NRTN,OTX2,TH	3
Tissue Morphology	abnormal morphology of epithelial tissue	0.0166	NOS1,NRTN,OTX2	3
Cardiovascular Disease	calcification of artery	0.0167	ELN	1
Cellular Compromise, Organismal Injury and Abnormalities, Skeletal and Muscular Disorders, Tissue Morphology	degeneration of myofiber	0.0167	DYSF	1
Ophthalmic Disease	dry eye	0.0167	NRTN	1
Cardiovascular System Development and Function, Organ Development	function of left ventricle	0.0167	DYSF	1
Neurological Disease, Organismal Injury and Abnormalities	heat hyperalgesia	0.0167	NRTN	1
Cellular Function and Maintenance, Organ Morphology, Skeletal and Muscular System Development and Function	relaxation of muscle cells	0.0167	NOS1	1
Cellular Movement, Hematological System Development and Function, Immune Cell Trafficking, Inflammatory Response	infiltration of phagocytes	0.0174	NOS1,UNC5B	2
Embryonic Development, Organ Development, Organ Morphology, Organismal Development, Tissue Development, Visual System Development and Function	abnormal morphology of iris	0.0178	OTX2	1
Cardiovascular System Development and Function, Cell-To-Cell Signaling and Interaction, Tissue Development	attachment of endothelial cells	0.0178	ELN	1
Cardiovascular System Development and Function, Hematological System Development and Function	mean arterial pressure of artery	0.0178	NOS1	1
Renal and Urological System Development and Function	pH of urine	0.0178	NOS1	1
Nucleic Acid Metabolism	quantity of NAD+	0.0178	NOS1	1
Endocrine System Development and Function, Molecular Transport, Protein Synthesis, Small Molecule Biochemistry	quantity of renin in blood	0.0178	ELN	1
Cell Morphology, Cellular Assembly and Organization, Nervous System Development and Function	size of perikaryon	0.0178	NRTN	1
Cardiovascular System Development and Function, Organ Morphology, Organismal Development	abnormal morphology of heart ventricle	0.0181	ELN,NOS1	2
Endocrine System Disorders, Gastrointestinal Disease, Immunological Disease, Metabolic Disease	insulin-dependent diabetes mellitus	0.0188	CYTL1,SPIB,TH	3
Digestive System Development and Function, Organ Morphology, Organismal Development	abnormal morphology of duodenum	0.0188	NOS1	1
Organ Morphology, Respiratory System Development and Function, Tissue Morphology	abnormal morphology of olfactory epithelium	0.0188	OTX2	1
Cell Death and Survival, Nervous System Development and Function, Tissue Morphology	loss of cortical neurons	0.0188	NRTN	1
Embryonic Development, Tissue Morphology	morphology of neural plate	0.0188	OTX2	1
Cellular Assembly and Organization, Cellular Function and Maintenance	organization of endosomes	0.0188	ALS2CL	1
Cellular Development, Cellular Growth and Proliferation, Respiratory System Development and Function, Skeletal and Muscular System Development and Function, Tissue Development	proliferation of airway smooth muscle cells	0.0188	NOS1	1
Cellular Assembly and Organization, Cellular Function and Maintenance, Nervous System Development and Function	quantity of dendrites	0.0188	NRTN	1
Organismal Survival	neonatal death	0.0193	APBA2,OTX2,TH	3
Developmental Disorder, Hereditary Disorder, Skeletal and Muscular Disorders	distal myopathy	0.0198	DYSF	1
Neurological Disease, Psychological Disorders	parkinsonism	0.0198	NRTN	1
Ophthalmic Disease, Skeletal and Muscular Disorders	ptosis	0.0198	NRTN	1
Nervous System Development and Function, Tissue Morphology	quantity of bipolar cells	0.0198	OTX2	1
Connective Tissue Development and Function, Embryonic Development, Organ Development, Organ Morphology, Organismal Development, Skeletal and Muscular System Development and Function, Tissue Development	abnormal morphology of bone	0.0202	ELN,NOS1,OTX2	3
Cardiovascular System Development and Function, Organismal Development	vasculogenesis	0.0206	ELN,NOS1,TH,UNC5B	4
Cardiovascular System Development and Function, Organ Morphology, Organismal Development	abnormal morphology of aortic valve	0.0209	ELN	1
Auditory and Vestibular System Development and Function, Connective Tissue Development and Function, Embryonic Development, Organ Development, Organ Morphology, Organismal Development, Skeletal and Muscular System Development and Function, Tissue Development	abnormal morphology of malleus	0.0209	OTX2	1
Cell Death and Survival	apoptosis of renal tubular epithelial cells	0.0209	UNC5B	1
Cellular Assembly and Organization	binding of zona pellucida	0.0209	GLIPR1L1	1
Amino Acid Metabolism, Lipid Metabolism, Molecular Transport, Small Molecule Biochemistry	concentration of GABA	0.0209	NOS1	1
Developmental Disorder, Skeletal and Muscular Disorders	dystrophy of muscle	0.0209	DYSF	1
Behavior	taste aversion	0.0209	TH	1
Cell Morphology, Cellular Assembly and Organization, Cellular Function and Maintenance	extension of cellular protrusions	0.0211	NRTN,UNC5B	2
Skeletal and Muscular System Development and Function	contractility of muscle	0.0213	NOS1,NRTN	2
Connective Tissue Development and Function, Embryonic Development, Organ Development, Organ Morphology, Organismal Development, Skeletal and Muscular System Development and Function, Tissue Development	abnormal morphology of basisphenoid bone	0.0219	OTX2	1
Embryonic Development, Organ Development, Organ Morphology, Organismal Development, Tissue Development, Tissue Morphology, Visual System Development and Function	abnormal morphology of corneal epithelial tissue	0.0219	NRTN	1
Nervous System Development and Function	abnormal morphology of optic nerve	0.0219	OTX2	1
Tissue Morphology	abnormal shape of somites	0.0219	OTX2	1
Cardiovascular System Development and Function, Nervous System Development and Function, Organ Development	function of blood-brain barrier	0.0219	NOS1	1
Digestive System Development and Function, Organismal Development	abnormal morphology of palate	0.0229	OTX2	1
Cardiovascular System Development and Function, Organismal Development, Tissue Morphology	abnormal morphology of pulmonary artery	0.0229	ELN	1
Cell Death and Survival, Nervous System Development and Function	cell viability of sympathetic neuron	0.0229	NRTN	1
Cardiovascular System Development and Function	function of blood vessel	0.0229	ELN	1
Cellular Development, Embryonic Development, Hematological System Development and Function, Hematopoiesis, Lymphoid Tissue Structure and Development, Organ Development, Organismal Development, Tissue Development	hematopoiesis of spleen	0.0229	SPIB	1
Behavior	liquid preference	0.0229	NOS1	1
Cell Death and Survival, Cellular Compromise, Neurological Disease, Tissue Morphology	neurodegeneration of dopaminergic neurons	0.0229	NRTN	1
Cell-To-Cell Signaling and Interaction, Molecular Transport, Small Molecule Biochemistry	transport of biogenic amine	0.0229	TH	1
Behavior	conditioning	0.023	NOS1,TH	2
Cardiovascular System Development and Function, Organ Morphology, Organismal Development	abnormal morphology of dilated atrium	0.024	TH	1
Tissue Morphology	abnormal morphology of mandibular cartilage	0.024	OTX2	1
Cell-To-Cell Signaling and Interaction, Drug Metabolism, Molecular Transport, Small Molecule Biochemistry	abnormal quantity of norepinephrine	0.024	TH	1
Organismal Functions	abnormal thermoregulation	0.024	APBA2	1
Cell-To-Cell Signaling and Interaction	binding of colon cancer cell lines	0.024	ELN	1
Cell Cycle, Cell-To-Cell Signaling and Interaction, Cellular Growth and Proliferation	contact growth inhibition of breast cancer cell lines	0.024	RHOD	1
Embryonic Development, Organ Development, Organ Morphology, Organismal Development, Tissue Development, Tissue Morphology, Visual System Development and Function	morphology of lens tissue	0.024	OTX2	1
Cellular Development, Cellular Growth and Proliferation, Hematological System Development and Function, Hematopoiesis, Humoral Immune Response	proliferation of pro-B lymphocytes	0.024	SPIB	1
Carbohydrate Metabolism, Molecular Transport, Small Molecule Biochemistry	abnormal quantity of D-glucose	0.025	NOS1	1
Behavior	addiction behavior	0.025	NOS1	1
Skeletal and Muscular System Development and Function	contractility of skeletal muscle	0.025	NOS1	1
Carbohydrate Metabolism, Lipid Metabolism, Small Molecule Biochemistry	hydrolysis of phosphatidylinositol 4,5-diphosphate	0.025	UNC5B	1
Organismal Injury and Abnormalities, Renal and Urological Disease	polydipsia	0.025	NOS1	1
Hematological System Development and Function, Inflammatory Response, Tissue Morphology	quantity of plasmacytoid dendritic cells	0.025	SPIB	1
Nervous System Development and Function	coordination	0.0255	NOS1,NRTN	2
Organismal Functions	movement of rodents	0.0259	NOS1,TH	2
Behavior	appetite	0.026	NOS1	1
Cellular Assembly and Organization, Cellular Function and Maintenance, Cellular Movement, Molecular Transport, Nervous System Development and Function	exocytosis of synaptic vesicles	0.026	APBA2	1
Tissue Development	formation of basement membrane	0.026	ELN	1
Developmental Disorder, Hereditary Disorder, Neurological Disease	fragile X syndrome	0.026	NOS1	1
Cell-To-Cell Signaling and Interaction	response of muscle cells	0.026	DYSF	1
Cell Morphology, Connective Tissue Development and Function	cell spreading of fibroblasts	0.0271	RHOD	1
Embryonic Development, Organismal Development, Tissue Development	formation of primitive streak	0.0271	OTX2	1
Cell Signaling, Small Molecule Biochemistry	homeostasis of nitric oxide	0.0271	NOS1	1
Embryonic Development, Humoral Immune Response, Lymphoid Tissue Structure and Development, Organ Development, Organismal Development, Tissue Development	lack of germinal center	0.0271	SPIB	1
Behavior, Nervous System Development and Function	short-term memory	0.0271	TH	1
Cell-To-Cell Signaling and Interaction, Reproductive System Development and Function	binding of sperm	0.0281	GLIPR1L1	1
Cellular Movement, Hematological System Development and Function, Immune Cell Trafficking, Inflammatory Response	infiltration by monocytes	0.0281	UNC5B	1
Hematological System Development and Function, Hematopoiesis, Skeletal and Muscular System Development and Function, Tissue Development	osteoclastogenesis of bone marrow	0.0281	NOS1	1
Behavior	sleep pattern	0.0281	NOS1	1
Cancer	Cancer	0.0282	ABHD8,ALS2CL,AMPD3,APBA2,CILP2,CYTL1,DYSF,ELN,GLIPR1L1,NMNAT3,NOS1,NRTN,OTX2,PTPRU,SPAG17,SPIB,SYNPO2L,TH,UNC5B,VILL	20
Neurological Disease, Psychological Disorders	Schizophrenia	0.0284	APBA2,NOS1,TH	3
Protein Synthesis	quantity of protein in blood	0.0286	DYSF,ELN,NOS1	3
Cellular Movement, Immune Cell Trafficking	leukocyte migration	0.0288	ELN,NOS1,RHOD,UNC5B	4
Cellular Assembly and Organization, Cellular Function and Maintenance, Tissue Development	formation of actin stress fibers	0.029	ELN,RHOD	2
Endocrine System Development and Function, Nervous System Development and Function, Organ Morphology, Organismal Development	abnormal morphology of adenohypophysis	0.0291	OTX2	1
Skeletal and Muscular System Development and Function	contractility of smooth muscle	0.0291	NRTN	1
Connective Tissue Disorders, Developmental Disorder, Neurological Disease, Organismal Injury and Abnormalities, Skeletal and Muscular Disorders	holoprosencephaly	0.0291	OTX2	1
Small Molecule Biochemistry	production of nitrite	0.0291	NOS1	1
Cell Death and Survival, Nervous System Development and Function	survival of dopaminergic neurons	0.0291	NRTN	1
Embryonic Development, Organ Development, Organismal Development, Respiratory System Development and Function, Tissue Development	alveologenesis of lung	0.0301	ELN	1
Cellular Compromise	disassembly of actin stress fibers	0.0301	RHOD	1
Behavior, Reproductive System Development and Function	maternal behavior	0.0301	NOS1	1
Endocrine System Development and Function, Molecular Transport, Small Molecule Biochemistry	quantity of adiponectin	0.0301	NOS1	1
Cardiovascular Disease, Organismal Injury and Abnormalities, Renal and Urological Disease	reperfusion injury of kidney	0.0301	UNC5B	1
Cellular Development, Tissue Development, Visual System Development and Function	differentiation of retinal cells	0.0312	OTX2	1
Cell Cycle, Cellular Assembly and Organization, Cellular Function and Maintenance, DNA Replication, Recombination, and Repair	duplication of centrosome	0.0312	RHOD	1
Auditory and Vestibular System Development and Function, Embryonic Development, Organ Development, Organismal Development, Tissue Development	formation of cochlea	0.0312	OTX2	1
Cardiovascular Disease, Neurological Disease, Organismal Injury and Abnormalities	ischemic injury of brain	0.0312	NOS1	1
Cellular Assembly and Organization, Cellular Function and Maintenance	organization of cytoplasm	0.0318	ALS2CL,NOS1,NRTN,RHOD,UNC5B	5
Cellular Movement, Hematological System Development and Function, Immune Cell Trafficking	cell movement of myeloid cells	0.0321	ELN,NOS1,UNC5B	3
Cellular Development, Hematological System Development and Function, Hematopoiesis, Humoral Immune Response	differentiation of pro-B lymphocytes	0.0322	SPIB	1
Cellular Assembly and Organization, Neurological Disease, Organismal Development, Tissue Development	formation of amyloid fibrils	0.0322	APBA2	1
Neurological Disease, Psychological Disorders, Skeletal and Muscular Disorders	lewy body disease	0.0322	NOS1	1
Cardiovascular System Development and Function, Organ Morphology, Skeletal and Muscular System Development and Function, Tissue Morphology	relaxation of cardiac muscle	0.0322	NOS1	1
Metabolic Disease, Neurological Disease, Psychological Disorders	Alzheimer's disease	0.0322	DYSF,NMNAT3,NOS1	3
Cell Death and Survival, Nervous System Development and Function	cell viability of neurons	0.0324	NRTN,UNC5B	2
Cell Death and Survival, Cellular Compromise, Neurological Disease, Tissue Morphology	degeneration of neurons	0.0327	NOS1,NRTN	2
Nervous System Development and Function, Organ Morphology, Organismal Development	abnormal morphology of thalamus	0.0332	OTX2	1
Lymphoid Tissue Structure and Development, Organ Morphology, Organismal Development	abnormal morphology of white pulp	0.0332	SPIB	1
Cellular Development, Nervous System Development and Function	commitment of neurons	0.0332	OTX2	1
Cell-To-Cell Signaling and Interaction, Cellular Compromise, Tissue Development	disassembly of focal adhesions	0.0332	RHOD	1
Endocrine System Development and Function, Molecular Transport, Protein Synthesis, Small Molecule Biochemistry	quantity of LH in blood	0.0332	NOS1	1
Neurological Disease	sedation	0.0332	NOS1	1
Cellular Movement, Hematological System Development and Function, Immune Cell Trafficking, Inflammatory Response	cell movement of phagocytes	0.0338	ELN,NOS1,UNC5B	3
Cell Morphology, Nervous System Development and Function, Tissue Morphology	abnormal morphology of motor neurons	0.0342	NOS1	1
Nervous System Development and Function, Organ Morphology, Organismal Development	abnormal morphology of third cerebral ventricle	0.0342	OTX2	1
Developmental Disorder, Hereditary Disorder, Skeletal and Muscular Disorders	centronuclear myopathy	0.0342	DYSF	1
Cellular Function and Maintenance	function of vascular endothelial cells	0.0342	NOS1	1
Organ Morphology, Reproductive System Development and Function	quantity of corpus luteum	0.0342	NOS1	1
Lymphoid Tissue Structure and Development, Organ Morphology	size of thymus gland	0.0342	SPIB	1
Gene Expression	transactivation of RNA	0.035	APBA2,PTPRU,SPIB	3
Hematological System Development and Function, Hematopoiesis	development of hematopoietic system	0.0351	NOS1,SPIB	2
Skeletal and Muscular Disorders	abnormal function of skeleton	0.0352	NOS1	1
Amino Acid Metabolism, Molecular Transport, Small Molecule Biochemistry	concentration of L-glutamic acid	0.0352	NOS1	1
Organ Morphology, Reproductive System Development and Function	mass of ovary	0.0352	NOS1	1
Protein Synthesis	quantity of alkaline phosphatase in blood	0.0352	NOS1	1
Cell Death and Survival, Nervous System Development and Function	survival of sensory neurons	0.0352	NRTN	1
Neurological Disease, Psychological Disorders, Skeletal and Muscular Disorders	Parkinson's disease	0.0356	NOS1,TH	2
Ophthalmic Disease, Organismal Injury and Abnormalities	retinal degeneration	0.0358	NOS1,OTX2	2
Cellular Growth and Proliferation	formation of cells	0.036	DYSF,OTX2,SPIB,TH	4
Hereditary Disorder, Skeletal and Muscular Disorders	Miyoshi myopathy	0.0363	DYSF	1
Tissue Morphology	abnormal morphology of embryonic neuroepithelium	0.0363	OTX2	1
Cardiovascular System Development and Function, Lymphoid Tissue Structure and Development, Organ Morphology, Organismal Development, Skeletal and Muscular System Development and Function, Tissue Morphology	abnormal morphology of vascular smooth muscle	0.0363	ELN	1
Nervous System Development and Function	brain wave	0.0363	NOS1	1
Cellular Assembly and Organization, Cellular Compromise	disruption of filaments	0.0363	DYSF	1
Cellular Movement	migration of cells	0.0363	ELN,NOS1,NRTN,PTPRU,RHOD,UNC5B	6
Cardiovascular Disease, Organismal Injury and Abnormalities	formation of aneurysm	0.0373	ELN	1
Cell Signaling	cell surface receptor linked signal transduction	0.0377	NRTN,OTX2	2
Cardiovascular Disease	abdominal aortic aneurysm	0.0383	ELN	1
Cardiovascular System Development and Function, Cell Morphology, Organismal Development	branching of blood vessel	0.0383	UNC5B	1
Cellular Development, Cellular Growth and Proliferation, Nervous System Development and Function, Tissue Development	proliferation of neuronal cells	0.0392	APBA2,NRTN,OTX2	3
Cardiovascular System Development and Function	cardiac output	0.0393	ELN	1
Cellular Development, Embryonic Development, Organismal Development, Tissue Development	differentiation of mesenchymal cells	0.0393	CYTL1	1
Cellular Development, Hematological System Development and Function, Hematopoiesis, Humoral Immune Response	differentiation of plasma cells	0.0393	SPIB	1
Embryonic Development, Nervous System Development and Function, Organ Development, Organ Morphology, Organismal Development, Tissue Development, Tissue Morphology, Visual System Development and Function	morphology of retinal pigment epithelium	0.0393	OTX2	1
Cell Morphology, Skeletal and Muscular System Development and Function	size of skeletal muscle cells	0.0393	DYSF	1
Cellular Movement, Hematological System Development and Function, Immune Cell Trafficking, Inflammatory Response	cell movement of macrophages	0.0398	ELN,NOS1	2
Embryonic Development, Skeletal and Muscular System Development and Function, Tissue Morphology	abnormal morphology of notochord	0.0403	OTX2	1
Cell Death and Survival	cytolysis of red blood cells	0.0403	AMPD3	1
Developmental Disorder, Hereditary Disorder, Skeletal and Muscular Disorders	limb girdle muscular dystrophy type 2B	0.0403	DYSF	1
Respiratory Disease	obstructive sleep apnea	0.0403	NOS1	1
Cardiovascular System Development and Function, Cell Morphology, Cellular Development, Organismal Development, Tissue Development	sprouting of vascular endothelial cells	0.0403	UNC5B	1
Hematological System Development and Function, Tissue Morphology	quantity of antigen presenting cells	0.0407	NOS1,SPIB	2
Behavior	behavior	0.0409	APBA2,NOS1,NRTN,TH	4
Cell Morphology, Organ Morphology, Skeletal and Muscular System Development and Function, Tissue Morphology	abnormal morphology of skeletal muscle cells	0.0413	DYSF	1
Inflammatory Response	inflammation of cells	0.0413	DYSF	1
Cell Death and Survival	susceptibility to excitotoxicity of neurons	0.0413	NOS1	1
Molecular Transport, Nucleic Acid Metabolism, Small Molecule Biochemistry	concentration of cyclic GMP	0.0424	NOS1	1
Behavior	ingestion of ethanol	0.0424	NOS1	1
Cellular Assembly and Organization, Cellular Function and Maintenance, Nervous System Development and Function	quantity of axons	0.0424	NRTN	1
Reproductive System Development and Function, Tissue Morphology	quantity of oocytes	0.0424	NOS1	1
Cellular Function and Maintenance	function of blood cells	0.0428	AMPD3,NOS1,UNC5B	3
Cellular Development, Cellular Growth and Proliferation, Embryonic Development, Organ Development, Organismal Development, Tissue Development, Visual System Development and Function	development of photoreceptors	0.0434	TH	1
Cancer, Reproductive System Disease	tumorigenesis of breast cancer cell lines	0.0434	NOS1	1
Cellular Development, Cellular Growth and Proliferation, Skeletal and Muscular System Development and Function, Tissue Development	proliferation of smooth muscle cells	0.0437	ELN,NOS1	2
