# Supplementary material for: Integrated genetic and epigenetic analysis defines novel molecular subgroups in rhabdomyosarcoma
Source: Nat Commun. 2015 Jul 3;6:7557. doi: 10.1038/ncomms8557 (PMC4506514; doi:10.1038/ncomms8557)
Supplement: Supplementary Data 17 — Primer sets for targeted deep sequencing. [file ncomms8557-s18.xlsx]

## Sheet: Sheet1
Supplementary Data 17. Primer sets for targeted deep sequencing.
Gene	Exon	Forward	Reverse
FGFR4	11	AAGCGGCCGCAGGTGCGCTGAGCTGTG	AAGCGGCCGCTCGAATTCCTGGATTCAAGC
	12-13	AAGCGGCCGCAGTGCTGCTTGTCCTGCAC	AAGCGGCCGCGACATTGAATGCCACAGGC
	14-15	AAGCGGCCGCTCTGTAAAGTGGGTGGAGGG	AAGCGGCCGCGACCAAATCTGAAGGAGCCC
	16	AAGCGGCCGCGGGTCATGTCTGTGGGGTC	AAGCGGCCGCGGGACACACCCTGAGGC
	17-18	AAGCGGCCGCACTCCTCCCCACCCAGAG	AAGCGGCCGCGAGCACTGTGTCAGGCTGTG
PTPN11	3	AAGCGGCCGCCCTTGGGTTTCTTTCAACAC	AAGCGGCCGCTCACAAGCCTTTGGAGTCAG
	13	AAGCGGCCGCTTGTCTCTGAGTCCACTAAAAGTTG	AAGCGGCCGCAAGGAGAGCGTATCCAAGAGG
GAB1	1	AAGCGGCCGCGAGCTAGGTTCTCGCCAC	AAGCGGCCGCCATTCGTTTAAGAACCAGCC
	2	AAGCGGCCGCTTGATAAATGTGCATCTTCTTG	AAGCGGCCGCTTTTCCAAATGTCAAGTTCC
	3	AAGCGGCCGCAACAATTTGTCTCCAAAGTAGC	AAGCGGCCGCTCTTTCAAGCCTGCAAATC
	4-1	AAGCGGCCGCTCTAATGAGAAAAGCCCTATCTTTTG	AAGCGGCCGCACTAATAGATACATGCCTCATTTGA
	4-2	AAGCGGCCGCAGCAGATGGAGAACTCTATG	AAGCGGCCGCAATGCAATATACCCTTCCAGG
	5	AAGCGGCCGCGTCATCCCAATGACCCTGAG	AAGCGGCCGCGGATCTCAGCGTACTTTTATTTC
	6	AAGCGGCCGCTGAGATCCATATGAATGAGTGTG	AAGCGGCCGCGTCCAAATTCTATTTTGGATTT
	7	AAGCGGCCGCCACATGTGAAACTAGGTGGTC	AAGCGGCCGCGCTCTTCAGATCATCCATTG
	8	AAGCGGCCGCTCTCTCATTTTTATTTGGGGA	AAGCGGCCGCCGAGGATAAAATTTATAGACAG
	9	AAGCGGCCGCAAAGCAAATATTTAGGCTTCCG	AAGCGGCCGCGAGATAGCATCAAGTAGCAGACC
	10	AAGCGGCCGCCACAGTGGATGTGTTTTGTG	AAGCGGCCGCAAGTGTCAAGTCATTCTTCAAAAG
PIK3CA	10	AAGCGGCCGCAGATTGGTTCTTTCCTGTCTCTG	AAGCGGCCGCAGCATTTAATGTGCCAACTACC
	21	AAGCGGCCGCCATTTGAGCAAAGACCTGAAG	AAGCGGCCGCCAATTCCTATGCAATCGGTC
PTEN	2	AAGCGGCCGCTGACCACCTTTTATTACTCCAGC	AAGCGGCCGCAAGTCCATTAGGTACGGTAAGCC
	3	AAGCGGCCGCAAACCCATAGAAGGGGTATTTG	AAGCGGCCGCAACAATGCTCTTGGACTTCTTG
	4	AAGCGGCCGCAAGATTCAGGCAATGTTTGTTAG	AAGCGGCCGCTGCCTCAAATAGTAGGTAAACCC
	5	AAGCGGCCGCGGGGAAAATAATACCTGGCTTC	AAGCGGCCGCTTCCAATAAATTCTCAGATCCAG
	6	AAGCGGCCGCATGGCTACGACCCAGTTACC	AAGCGGCCGCTTGGCTTCTTTAGCCCAATG
	7	AAGCGGCCGCTGCTTGAGATCAAGATTGCAG	AAGCGGCCGCCTCACCAATGCCAGAGTAAGC
	8	AAGCGGCCGCGCAACAGATAACTCAGATTGCC	AAGCGGCCGCTCAAGCAAGTTCTTCATCAGC
HRAS	2	AAGCGGCCGCTGGGTTTGCCCTTCAGATGG	AAGCGGCCGCTAGAGGAAGCAGGAGACAGG
	3	AAGCGGCCGCATGAGAGGTACCAGGGAGAG	AAGCGGCCGCTTGATCTGCTCCCTGAGAGG
KRAS	2	AAGCGGCCGCTTTGTATTAAAAGGTACTGGTGGAG	AAGCGGCCGCCTTGAAACCCAAGGTACATTTC
	3	AAGCGGCCGCTGGGTATGTGGTAGCATCTC	AAGCGGCCGCTATGCATGGCATTAGCAAAG
	4	AAGCGGCCGCAGAAGGAAGGAAAATTTGGTG	AAGCGGCCGCTTAAGAAGCAATGCCCTCTC
NRAS	2	AAGCGGCCGCAGGCCGATATTAATCCGGTG	AAGCGGCCGCGGACAGGTTTTAGAAACTTCAGC
	3	AAGCGGCCGCTGGGCTTGAATAGTTAGATGC	AAGCGGCCGCTGTGGTAACCTCATTTCCCC
NF1	1	AAGCGGCCGCGAGCCTGCACTCCACAGACCC	AAGCGGCCGCTCCTCCAGAGCCTGAGGCAGC
	2	AAGCGGCCGCATGGCAAGTAAGTTATTTATGGTC	AAGCGGCCGCTATCCAAAGTCCACAGAAAATCA
	3	AAGCGGCCGCGAGGTAAAATGGAAGACTATTGTTG	AAGCGGCCGCAAAATTGTCTGTCACCAGGTCAG
	4	AAGCGGCCGCTGGTAAGGATGGCAGGGGGATTG	AAGCGGCCGCTCCCATGTGGATTTACACACTAACC
	5	AAGCGGCCGCTCCTGAAGTGCTGGGATTAC	AAGCGGCCGCCACCCTTGCATTCTCTGTATTG
	6-7	AAGCGGCCGCAATCATTGATGTCCAAGGCATAT	AAGCGGCCGCTTTCCTATTTGACACCAGTTGAC
	8	AAGCGGCCGCCCAGGGATTTTGTTCCTATCTAA	AAGCGGCCGCCAGAGGTATCGTTTAGTCTTCTCAGA
	9	AAGCGGCCGCTTCTTTATAGTATGAGTTTTAGAGGC	AAGCGGCCGCGAACTTATCAACGAAGAGTCAGA
	10-11	AAGCGGCCGCGGGTGCTTTGTGCTTCTTCTGGC	AAGCGGCCGCAAGAAATACGCAAAGAAAAGAAAGA
	12	AAGCGGCCGCTGGAAATCATGGTGTGTGTTTGC	AAGCGGCCGCAAAATAACCAAAGCAGCAGGAAT
	13	AAGCGGCCGCTGTGAGAACTATAGGCCAAATC	AAGCGGCCGCATCAGTAAGTGCTCTTGAGC
	14	AAGCGGCCGCTTGAAGTTTCCTTTTTTTCCTTGCA	AAGCGGCCGCAAACCACACACCAAAGGAACATCAT
	15	AAGCGGCCGCAATGAAAGAGCTCAATTTCTTAGCA	AAGCGGCCGCAAACCATAAAACCTTTGGAAGTGTA
	16	AAGCGGCCGCCTCTAAACTTGTATTCATTATGGGAGA	AAGCGGCCGCATCTCTCACCATTACCATTCCAA
	17	AAGCGGCCGCATTCCTCTTGGTTGTCAGTGCTT	AAGCGGCCGCAACAAACAGAGCACATAAAATGATACA
	18	AAGCGGCCGCTGAGTTATTGTATGCGGAGAC	AAGCGGCCGCAGATGCCATGTGCTTTGAGG
	19-20	AAGCGGCCGCTTGCTCTGCTCTTCCTACTC	AAGCGGCCGCTACTTTACTGAGCGACTCTTG
	21	AAGCGGCCGCTAAGGTTTAATTCATGCTTTGCA	AAGCGGCCGCATAGAGAAAGGTGAAAAATAAGAGAAC
	22-23	AAGCGGCCGCCTCTAGGGGGTCTGTCTTCTGGG	AAGCGGCCGCTGGACCATATTCCCAAGCACACG
	24	AAGCGGCCGCTGTCACTTAGGTTATCTGGCAAA	AAGCGGCCGCCTGTAGACTATTCTTCATAAACTGACAAC
	25	AAGCGGCCGCTTTAAGGTAGCCATTTTGCCAAGAT	AAGCGGCCGCTTGCTTTATGTTTTTTGGTGACT
	26-27	AAGCGGCCGCTTGTTTTGGAATGTCTGGTTAGC	AAGCGGCCGCACTTTTCTTCCCCGCTTACTCTA
	28-29	AAGCGGCCGCTTCCTACCTAAGAATAAAAATGGGA	AAGCGGCCGCAACAGCGGTTCTATGTGAAAAGAT
	30	AAGCGGCCGCCGTAAGCCATCCAGCCCTGTCAA	AAGCGGCCGCCAATTCTCAATGTATTATTCATCCAAAC
	31	AAGCGGCCGCTGTTGCTGTATGTAGTCGGTGCT	AAGCGGCCGCTTTACAGTGAAGGTCAAATAGGC
	32	AAGCGGCCGCGGACTGATTGATTCAGAGTTTTTATG	AAGCGGCCGCGCACATAACTGAAAACCATAGGG
	33	AAGCGGCCGCTATTTGGGAAGGTTAGAAACACT	AAGCGGCCGCGAGCAACTGAGTAAGTGGCAAGA
	34	AAGCGGCCGCATAAGTCTGGGTGTATCTGGTGT	AAGCGGCCGCAAAGAGCAAATCTGTGATTTCTT
	35	AAGCGGCCGCGGGAAAAGTAGTGGACTGTGAAGC	AAGCGGCCGCGTGGCAAACTCTCCTTCTCAACC
	36	AAGCGGCCGCTACCCTTTAGAATGCCTGTTGCT	AAGCGGCCGCAACTTGCCATCTCTCTATATTTGCTA
	37	AAGCGGCCGCATTCCCACTGTTTTCTTCCTTTC	AAGCGGCCGCGAGGCCAGGATATAGTCTAGTTAGTCA
	38	AAGCGGCCGCATTCTTCTCCACTTCACCCCGTC	AAGCGGCCGCACCCCAAATCAAACTGAAGAGAA
	39	AAGCGGCCGCAAGGGGTATTTTGGTTTTACTGTAG	AAGCGGCCGCTAAAGTACCAAACTCTTGCCGCT
	40	AAGCGGCCGCCAGGCCTGATTCTAGGTAATAGTCTT	AAGCGGCCGCACTGTGTTTTTTACAACTCTATCCCTA
	41-42	AAGCGGCCGCATCTCTTAATCTCTGAAGGAGTCAA	AAGCGGCCGCTCAGGTGAAGTAAAATGGAGAAA
	43	AAGCGGCCGCAATACTCAGTGCCAGTTGACCAT	AAGCGGCCGCATGCCTAAAAAAGGGGATACTCT
	44-45	AAGCGGCCGCCAATATGTATTCAGAGTATCCCCTTT	AAGCGGCCGCATATTTGGGAGAAGTGAGGGCGG
	46	AAGCGGCCGCTCCGAGATTCAGTTTAGGAGTTA	AAGCGGCCGCCTAATATGACTACTTCAAACAACTAAA
	47	AAGCGGCCGCGAAGAATCAACAAACCTTGGTGA	AAGCGGCCGCGCAACAAGAAAAGATGGAAGAGTAC
	48	AAGCGGCCGCAAGAAAGCTACTGTGTGAACCTCAT	AAGCGGCCGCGCTCAAGCAATCCTTCCATCTAT
	49	AAGCGGCCGCGTCAGGGAAGAAGACCTCAGCAG	AAGCGGCCGCACTGTGAACTTTCTGCTCTGCCA
	50	AAGCGGCCGCGTTTCTCTACTCAGCAACACTTAGC	AAGCGGCCGCAGCACAATCAGACTGGAAGAATAA
	51	AAGCGGCCGCACTTGGAAGGAGCAAACGATGGT	AAGCGGCCGCAGCAAAGGCAAAACAAAATAAGG
	52	AAGCGGCCGCTTAAACACTTTATGTCCAAACATTT	AAGCGGCCGCTGGCTACCTATTTACAATGCTGT
	53-54	AAGCGGCCGCGGTGAAGTGATTATCCAGGTGTT	AAGCGGCCGCTTAACTTAAAGACAGGCACGAAG
	55-56	AAGCGGCCGCAATGAAGAAATGCCCCAGAAAG	AAGCGGCCGCCATTGTGTGTTCTTAAAGCAGGC
	57	AAGCGGCCGCTATTTTTGGCTTCAGATGGGGAT	AAGCGGCCGCAAAGTCAAGTCAGTTACAAGGTA
	58	AAGCGGCCGCAATGTGTCCCCGTTGTTAAGCGA	AAGCGGCCGCGGGCAAGGACAGGGAAGGGG
FBXW7	2	AAGCGGCCGCAAACCTTTGCATCTTCTGATAGTC	AAGCGGCCGCTTACTTTCCCTCCATTTGTACTC
	3	AAGCGGCCGCACCATGCTGACTCAAGATTTG	AAGCGGCCGCTTTCTGCTTGTGTCCTACTTC
	4	AAGCGGCCGCGCCAGATCATCATTCTTTGTAC	AAGCGGCCGCCTTTCTGTCTCTATGGATTTGC
	5	AAGCGGCCGCAGCCTGTAATTTGGGACATC	AAGCGGCCGCTAAAGGTGGTAGCTGTTGAG
	6	AAGCGGCCGCTCAAGTATCTCATCCTGTGGAG	AAGCGGCCGCGTTAGCTGTTAAGATTCGGCTC
	7	AAGCGGCCGCTGAGCAGAGAGATGGAATACTC	AAGCGGCCGCGCCAAGTGAAATAGTACACTAGG
	8	AAGCGGCCGCACTGTTCCTGTTTATGCCTTC	AAGCGGCCGCCACTATCCTCATGCCATTGG
	9	AAGCGGCCGCCATCAAAGAGGCCAGGCCAG	AAGCGGCCGCAGCACACTGTCACTATTTCAGT
	10	AAGCGGCCGCAGGCTTCCCAACTTCCCA	AAGCGGCCGCGGACTGTACTGGATCAGCAAT
	11	AAGCGGCCGCTACCTGTTTCCCATCCTCTTC	AAGCGGCCGCGATGCTAAGGCTCCATATTTCTC
	12	AAGCGGCCGCCCTAAAATACTGAGGACATGGG	AAGCGGCCGCAAGCCAACATCCTGCACCAC
TP53	2-3	AAGCGGCCGCGTGACCCAGGGTTGGAAG	AAGCGGCCGCTGGGTGAAAAGAGCAGTCAG
	4	AAGCGGCCGCCGTTCTGGTAAGGACAAGGG	AAGCGGCCGCGGAATCCCAAAGTTCCAAAC
	5-6	AAGCGGCCGCCTAGTGGGTTGCAGGAGGTG	AAGCGGCCGCTCATGGGGTTATAGGGAGGTC
	7	AAGCGGCCGCCCTCCCCTGCTTGCCAC	AAGCGGCCGCGAGGTGGATGGGTAGTAGTATGG
	8-9	AAGCGGCCGCTGGTTGGGAGTAGATGGAGC	AAGCGGCCGCGCCCCAATTGCAGGTAAAAC
	10	AAGCGGCCGCTCAAACAATTGTAACTTGAACCATC	AAGCGGCCGCGGCAGGATGAGAATGGAATC
	11	AAGCGGCCGCGGGAAAAGGGGCACAGAC	AAGCGGCCGCGCAAGCAAGGGTTCAAAGAC
ARID1A	1-1	AAGCGGCCGCCTACAGAGCCGGGAGCAG	AAGCGGCCGCCATGTTGTTGGTGGAAGACG
	1-2	AAGCGGCCGCCCCTGAACAATAACCTCACG	AAGCGGCCGCGCTGAGCGAAGGACGAAG
	1-3	AAGCGGCCGCACTCCTACTACCCCAACCGC	AAGCGGCCGCGAGAAGAGCCAGACAATGGC
	2	AAGCGGCCGCGGTTGGTCTCATTGCTCTTTC	AAGCGGCCGCATTCCTGTCAAGAGGCTTGG
	3	AAGCGGCCGCCTCCTAAGTATGAGGCCTTGC	AAGCGGCCGCTGCACGTTAGAGAACCACTCTG
	4	AAGCGGCCGCTTCGCAACTGGACTTTCTCTC	AAGCGGCCGCCACAAACCTATTCCCTGGGC
	5	AAGCGGCCGCTTTGCTCTTGGTTGTTTAAGG	AAGCGGCCGCCTGCCAGTGGAAGACTAGGG
	6	AAGCGGCCGCGGGAGGTACTTGGCCTCTTC	AAGCGGCCGCAATTTGCTGCAGGGATTGTC
	7	AAGCGGCCGCAATGTAGATGGTAAAGTCCCAGG	AAGCGGCCGCCCTTCTCTCACAAGGTTACAAGC
	8	AAGCGGCCGCTTGAATGACATTGTTTGGTGTTC	AAGCGGCCGCCCTGGTTTAGGTCCAGAAGC
	9-10	AAGCGGCCGCCACAGCACTATTTGGCTCCAG	AAGCGGCCGCAGGCTGGGATCTTGTCACTC
	11	AAGCGGCCGCAACACTGCTCCAGTCAAGAGAC	AAGCGGCCGCGGTACCACATGAAGCCAGTG
	12	AAGCGGCCGCACCTTACAGCCTGATGGGG	AAGCGGCCGCTCCTTGGCATATCCTGTTGG
	13-14	AAGCGGCCGCGAGATTCTGGGTCGTTCGTG	AAGCGGCCGCACAAGAACCCTGAGCCATTC
	15-16	AAGCGGCCGCAGAGGGCCTGGGTCAAAG	AAGCGGCCGCGGAGAACTGATTGCCATAGG
	17	AAGCGGCCGCCAACGGTGAGTAAAGCCTGG	AAGCGGCCGCTGAGCTTCTTAGACTTCAACACG
	18-1	AAGCGGCCGCCCAAGCATCTGGTTGTAGCC	AAGCGGCCGCTGTGTGCAGCATTTCATCTG
	18-2	AAGCGGCCGCCAAGGCACCATGTGGCAG	AAGCGGCCGCCCTCATCCAGAATAGTAAGGTGG
	19	AAGCGGCCGCAGTAGCTTCACTGATGGGGC	AAGCGGCCGCAAAGAGAAAGACCAAGGTGGC
	20-1	AAGCGGCCGCTCTGCCTCTCCCAACTGATAC	AAGCGGCCGCAGGCAGCAGCTCTGTCTTG
	20-2	AAGCGGCCGCAGGAGTTTGACAGTGGCCTG	AAGCGGCCGCGTGCAGCAGGATCAGCTTG
	20-3	AAGCGGCCGCGCGTCTGTGTGTCCAATACC	AAGCGGCCGCGGGTTCTTTCGGTCACTGAG
	20-4	AAGCGGCCGCGCATCCAGGACAACAATGTG	AAGCGGCCGCGGATTCTGAGGTGGTTTTGC
BCOR	2	AAGCGGCCGCTTCTCTCCCACCCCTTTTG	AAGCGGCCGCCCTTCTCTAGCGCCCTGTT
	3	AAGCGGCCGCCCCATTCCCCACCCTTTA	AAGCGGCCGCGCGGAGGGTTAAGGACAGT
	4-1	AAGCGGCCGCCCATACTCCCCCAATCCTG	AAGCGGCCGCGCGCATCAGTGACTTCCA
	4-2	AAGCGGCCGCTGTTGGTACCTGCCAGAACA	AAGCGGCCGCTGGTGCATCCCATGTTGA
	4-3	AAGCGGCCGCTCCTCGTAACGGGCTCTCT	AAGCGGCCGCCCATCCGTTATTCAGCACG
	4-4	AAGCGGCCGCTTGCTGCTGGTGCTGCTA	AAGCGGCCGCAAAGATGGCTCCCACGGT
	4-5	AAGCGGCCGCTTCCGGAGAGCACTAAGCC	AAGCGGCCGCAGGGTTCCCTCTGCCAA
	4-6	AAGCGGCCGCCCTGGCATAGTGCTTGTGG	AAGCGGCCGCGCCAGCCATCTACCCTTTC
	4-7	AAGCGGCCGCGGACTGCTGAGGTAGCAAGG	AAGCGGCCGCATAGGATCGATGGCCTGG
	4-8	AAGCGGCCGCATTTGGGGGTTTTCCAGAGA	AAGCGGCCGCTCCCAGTAACACCCATGTTG
	5	AAGCGGCCGCCATGGCCCACAAACTTCC	AAGCGGCCGCAGGTTGCTTAAAGGGATAGAGTATG
	6	AAGCGGCCGCCATGCATGGCAAAAGCAG	AAGCGGCCGCTGGTTGGTTTTGGGCACT
	7	AAGCGGCCGCGCCGCACATCCACATCT	AAGCGGCCGCCGACCTTCGGGCTTCAT
	8	AAGCGGCCGCTCCTCAAAAGCCCTTTCCT	AAGCGGCCGCAGTGAGCTGACCAACCTGAAG
	9	AAGCGGCCGCGGAAAGCTTTGTCCCCTCA	AAGCGGCCGCTGTAACGCCCGCTTCTTC
	10	AAGCGGCCGCCTCTGCTCTCCATGTCCCTC	AAGCGGCCGCTGTTAGAAGGACACGGGCTT
	11	AAGCGGCCGCAACCACCACCGCACAGAT	AAGCGGCCGCGTGCAGTGATCTGATGGCA
	12	AAGCGGCCGCCAGCCTTTGTGATTTCTGCC	AAGCGGCCGCGTGTGGCTTGCATGAGCA
	13	AAGCGGCCGCTCCACTTTCCCTCACCCA	AAGCGGCCGCACGTGGCTCTGCCATCAT
	14	AAGCGGCCGCCTGCTCAAAGCGCATTTCT	AAGCGGCCGCTGACAACTGTGGACATCTTGC
	15	AAGCGGCCGCGACACATATGCACAAGGATTAACAC	AAGCGGCCGCTGGGCGCACTTTTCATTT
ROBO1	2	AAGCGGCCGCAATTGTTTCTCAGCATAGCTAACC	AAGCGGCCGCGACCCCTGAAATTGATCAGCAC
	3	AAGCGGCCGCGTCTGGACATGCTGTGATCG	AAGCGGCCGCGTTAGCTGGAAGCAGGGATG
	4	AAGCGGCCGCGTAGGAAGGCTAGGCCAATG	AAGCGGCCGCGGCCTGAGATACAAATTCGAC
	5	AAGCGGCCGCTGCTGGCCTCTGAAGAATATC	AAGCGGCCGCGCTGACGCAAGCCTTTATTG
	6	AAGCGGCCGCAAATAACTTGGCCGATTGGG	AAGCGGCCGCTCCACAGAGTCCCCTCATTC
	7	AAGCGGCCGCTGTGGAATAATTTCCTCGCTG	AAGCGGCCGCCTATTCTAATGGCCCGGATG
	8	AAGCGGCCGCTCTGCCAGCTGACTTAGAGG	AAGCGGCCGCTCCCATAGGCAAAACAATATG
	9	AAGCGGCCGCAGAATTCCTTTCATTATGTGGG	AAGCGGCCGCGGCACTCAGAGATTTGCCAG
	10	AAGCGGCCGCGGCATGTGATGGGAGAATAC	AAGCGGCCGCAGTCCTATGTGCAGCCATTTAG
	11	AAGCGGCCGCTGTTTCAAAGCCTAGAACAACTG	AAGCGGCCGCCCTGCCATGGACTAAATTATGAG
	12-13	AAGCGGCCGCTCCAGCCCAGTGAGTTCTTG	AAGCGGCCGCAGCTGCTACCAGATGCATGG
	14	AAGCGGCCGCGCCTTCAGGTAGAGTGAAGGAG	AAGCGGCCGCGGCAACTTGAACAACACACTG
	15	AAGCGGCCGCAGCCTGGCTTGGACTCTTC	AAGCGGCCGCAAAATAGGCTCAAGATGCAATG
	16	AAGCGGCCGCAATGTGGGATGAAGCCAGAC	AAGCGGCCGCGGTAGGCCACTATTGAAGCAAG
	17	AAGCGGCCGCCATGTCACAGCACTACAGCC	AAGCGGCCGCGGCGCCAAATATCCATAAAC
	18	AAGCGGCCGCTCTGGGTCTAAAACTGCAACC	AAGCGGCCGCAAATTAGCAATGGTGGGTGG
	19	AAGCGGCCGCGAAATTAACAAAGTAATGGCAGC	AAGCGGCCGCCAATAAACGCACTTTTGAAAATC
	20	AAGCGGCCGCCAGACACTTCAAAATGGTACCTG	AAGCGGCCGCAAACACATGCCTGGTGTGAG
	21	AAGCGGCCGCTTTGCAATGCTTCTGTCTAGG	AAGCGGCCGCTGAATGGAGTCTTCGTCAAGG
	22	AAGCGGCCGCTGTCATTCAGCATAGTTCATCAG	AAGCGGCCGCTGCTAAACAATAGTCAGCATTGG
	23	AAGCGGCCGCTGATGACTCGCAAAGCTACG	AAGCGGCCGCTTGCTAGTCGCAGACAAGTTTC
	24	AAGCGGCCGCAGCAGAGATGTGAAATCGCTC	AAGCGGCCGCGCAGAGACAAGACACATGCC
	25	AAGCGGCCGCTGGCAGTACCTTGCATGTTC	AAGCGGCCGCAAGGCAACTGTTTGTGGACC
	26	AAGCGGCCGCTCTCCTTAATGTGACTGAGAACG	AAGCGGCCGCGGATGATACTGCCAGAAAAGG
	27	AAGCGGCCGCTGCATGCTTGTGAATTTCTTG	AAGCGGCCGCTGGACTGTCATTTCCTTAGGC
	28	AAGCGGCCGCTGACAACAAGCCTGTTATTTGC	AAGCGGCCGCCAGTGAATGCATTTGCTAGTCC
	29	AAGCGGCCGCAGGTGAATGTGGCTCCAATG	AAGCGGCCGCCATGCCTATCTCCTCCACTG
	30	AAGCGGCCGCACCTTAAATCACTGATGCTTCC	AAGCGGCCGCAAAACTTTGGGACACATTTCAAG
	31	AAGCGGCCGCAGTTGACATGAGCCCTTTCC	AAGCGGCCGCATCTGGCGTCATGTGTCATC
