# Supplementary material for: Integrated genetic and epigenetic analysis defines novel molecular subgroups in rhabdomyosarcoma
Source: Nat Commun. 2015 Jul 3;6:7557. doi: 10.1038/ncomms8557 (PMC4506514; doi:10.1038/ncomms8557)
Supplement: Supplementary Data 18 — Primer sets for nested PCR of bisulfite sequencing and RT-PCR in PTEN. [file ncomms8557-s19.xlsx]

## Sheet: Sheet1
Supplementary Data 18. Primer sets for nested PCR of bisulfite sequencing and RT-PCR in PTEN.
	Forward		Reverse
Bisulfite sequencing	F1	TGGTTGAGTTTATAGTAGGTGG
	F2	GGTAGTGATTGGACGTTTGTTG	R	AACTTTCCAAATTCCCACTC
RT-PCR	F	TGAGTTCCCTCAGCCGTTAC	R	GTAGAGGAGCCGTCAAATCC
