# Supplementary material for: Integrated genetic and epigenetic analysis defines novel molecular subgroups in rhabdomyosarcoma
Source: Nat Commun. 2015 Jul 3;6:7557. doi: 10.1038/ncomms8557 (PMC4506514; doi:10.1038/ncomms8557)
Supplement: Supplementary Data 19 — Selected probes for validation of methylation array and primer sequences for bisulfite targeted deep sequencing. [file ncomms8557-s20.xlsx]

## Sheet: Sheet1
Supplementary Data 19. Selected probes for validation of methylation array and primer sequences for bisulfite targeted deep sequencing.
Probe ID	chr	CpG Position	Primer	Primer F	Primer R	Size
302309	chr20	32856846	ASIP_1	AAGCGGCCGCTTTAGGTAGAGGTGAGGAT	AAGCGGCCGCCTCAACAATTAAAACTAAACAC	247
104806	chr20	32856898	ASIP_1	AAGCGGCCGCTTTAGGTAGAGGTGAGGAT	AAGCGGCCGCCTCAACAATTAAAACTAAACAC	247
306231	chr20	32857072	ASIP_2	AAGCGGCCGCGAGTAGGTAGGGTTTYG	AAGCGGCCGCTTAACCCAAACCAAATCTCC	129
92149	chr7	70096029	AUTS2_1	AAGCGGCCGCTTGTTTATYGGGATTTAATGG	AAGCGGCCGCACCCATTCTAACAAACTAAAC	176
356717	chr7	70096378	AUTS2_2	AAGCGGCCGCTATATGYGTGTTTGTATTGTTG	AAGCGGCCGCACATTCTAAATTACRACCACC	163
343659	chr7	70096458	AUTS2_2	AAGCGGCCGCTATATGYGTGTTTGTATTGTTG	AAGCGGCCGCACATTCTAAATTACRACCACC	163
287532	chr3	157261004	C3orf55_1	AAGCGGCCGCGAGGTAGTTGTTGGTTAAAG	AAGCGGCCGCAAATTTACRAACACCACCTC	196
434784	chr3	157261006	C3orf55_1	AAGCGGCCGCGAGGTAGTTGTTGGTTAAAG	AAGCGGCCGCAAATTTACRAACACCACCTC	196
68047	chr3	157261021	C3orf55_1	AAGCGGCCGCGAGGTAGTTGTTGGTTAAAG	AAGCGGCCGCAAATTTACRAACACCACCTC	196
88009	chr3	157261273	C3orf55_2	AAGCGGCCGCTGTTGGTTAAYGTAGGGTAG	AAGCGGCCGCCACAAAAACAATTTACTAACCTC	127
305745	chr21	36041576	CLIC6_1	AAGCGGCCGCGTGGAGGAAGAGTTTAGGGAG	AAGCGGCCGCTAACTCTCCRAATCTCTCAACC	338
346985	chr21	36041605	CLIC6_1	AAGCGGCCGCGTGGAGGAAGAGTTTAGGGAG	AAGCGGCCGCTAACTCTCCRAATCTCTCAACC	338
329000	chr21	36041612	CLIC6_1	AAGCGGCCGCGTGGAGGAAGAGTTTAGGGAG	AAGCGGCCGCTAACTCTCCRAATCTCTCAACC	338
216460	chr21	36041683	CLIC6_1	AAGCGGCCGCGTGGAGGAAGAGTTTAGGGAG	AAGCGGCCGCTAACTCTCCRAATCTCTCAACC	338
203317	chr21	36041699	CLIC6_1	AAGCGGCCGCGTGGAGGAAGAGTTTAGGGAG	AAGCGGCCGCTAACTCTCCRAATCTCTCAACC	338
383479	chr21	36043248	CLIC6_2	AAGCGGCCGCGGAATTTTTGGTGGTATTTTG	AAGCGGCCGCTTCCAAACCATTAAATCCTC	123
7591	chr7	89747958	DPY19L2P4_1	AAGCGGCCGCGGTGTTGAAAGYGTTTGAG	AAGCGGCCGCAAACRTCTCTACTCTCCTAC	261
72244	chr7	89748238	DPY19L2P4_2	AAGCGGCCGCTGTTAGAGTTAAGATTAAATTTGAAG	AAGCGGCCGCAAACCTAAATACRCAATTCTC	324
122443	chr7	89748278	DPY19L2P4_2	AAGCGGCCGCTGTTAGAGTTAAGATTAAATTTGAAG	AAGCGGCCGCAAACCTAAATACRCAATTCTC	324
421894	chr7	89748294	DPY19L2P4_2	AAGCGGCCGCTGTTAGAGTTAAGATTAAATTTGAAG	AAGCGGCCGCAAACCTAAATACRCAATTCTC	324
115959	chr7	89748671	DPY19L2P4_3	AAGCGGCCGCAAGGTTTGTAGGYGTTGG	AAGCGGCCGCACAACCTCAACRATCTTATC	238
63033	chr7	89748686	DPY19L2P4_3	AAGCGGCCGCAAGGTTTGTAGGYGTTGG	AAGCGGCCGCACAACCTCAACRATCTTATC	238
362286	chr7	89749020	DPY19L2P4_4	AAGCGGCCGCTGGGTTGTGTTTGAAATTG	AAGCGGCCGCTAACCACCACCTTTAACTC	252
283488	chr2	166650606	GALNT3_1	AAGCGGCCGCAGGYGTTAGGTGTAGGTG	AAGCGGCCGCACCAAACTTAACCCRAAC	317
110307	chr2	166650805	GALNT3_1	AAGCGGCCGCAGGYGTTAGGTGTAGGTG	AAGCGGCCGCACCAAACTTAACCCRAAC	317
432871	chr2	166650882	GALNT3_1	AAGCGGCCGCAGGYGTTAGGTGTAGGTG	AAGCGGCCGCACCAAACTTAACCCRAAC	317
425632	chr2	166650930	GALNT3_2	AAGCGGCCGCTTYGGGTTAAGTTTGGTTG	AAGCGGCCGCATCACTACCACCAAATCAATAC	126
205125	chr2	166650933	GALNT3_2	AAGCGGCCGCTTYGGGTTAAGTTTGGTTG	AAGCGGCCGCATCACTACCACCAAATCAATAC	126
362417	chr2	166650965	GALNT3_2	AAGCGGCCGCTTYGGGTTAAGTTTGGTTG	AAGCGGCCGCATCACTACCACCAAATCAATAC	126
56303	chr2	166651375	GALNT3_3	AAGCGGCCGCTTTAYGTTTAAAGGAGGAG	AAGCGGCCGCAAATCCCAATCTCTTTCCAAAC	188
85069	chr8	11560621	GATA4_1	AAGCGGCCGCAGGTTGGGAATTTAYGATTG	AAGCGGCCGCCAACACRAACTTCTCAAAC	142
234978	chr8	11587161	GATA4_2	AAGCGGCCGCAGGAAGAAGGATTGTGTAGTTTAG	AAGCGGCCGCTTTCCTTCCTTCTCCAAACTCAC	232
244980	chr8	11597251	GATA4_3	AAGCGGCCGCGTTGAATTATATTGTGTGTTTAGG	AAGCGGCCGCAAACAAACCRAACAAATACCTC	267
272168	chr5	94955756	GPR150_1	AAGCGGCCGCGGTGGAGAATAGGAATTATG	AAGCGGCCGCCAACCCAACAAAATAAACAC	324
238406	chr5	94955789	GPR150_1	AAGCGGCCGCGGTGGAGAATAGGAATTATG	AAGCGGCCGCCAACCCAACAAAATAAACAC	324
404782	chr5	94955893	GPR150_1	AAGCGGCCGCGGTGGAGAATAGGAATTATG	AAGCGGCCGCCAACCCAACAAAATAAACAC	324
47380	chr5	94956017	GPR150_1	AAGCGGCCGCGGTGGAGAATAGGAATTATG	AAGCGGCCGCCAACCCAACAAAATAAACAC	324
352787	chr11	63258214	HRASLS5_1	AAGCGGCCGCAGGAGGGAGTGGTTGTTTGG	AAGCGGCCGCCCCCTACAAAACCTAAAAACCR	380
79105	chr11	63258523	HRASLS5_1	AAGCGGCCGCAGGAGGGAGTGGTTGTTTGG	AAGCGGCCGCCCCCTACAAAACCTAAAAACCR	380
189851	chr11	63258712	HRASLS5_2	AAGCGGCCGCAGTTTGGGTATTGGGGGYGG	AAGCGGCCGCCAAATCACRCCTCTATTCCAAAC	293
417699	chr11	63258734	HRASLS5_2	AAGCGGCCGCAGTTTGGGTATTGGGGGYGG	AAGCGGCCGCCAAATCACRCCTCTATTCCAAAC	293
242153	chr11	63258739	HRASLS5_2	AAGCGGCCGCAGTTTGGGTATTGGGGGYGG	AAGCGGCCGCCAAATCACRCCTCTATTCCAAAC	293
394127	chr11	63258744	HRASLS5_2	AAGCGGCCGCAGTTTGGGTATTGGGGGYGG	AAGCGGCCGCCAAATCACRCCTCTATTCCAAAC	293
6036	chr11	63258779	HRASLS5_2	AAGCGGCCGCAGTTTGGGTATTGGGGGYGG	AAGCGGCCGCCAAATCACRCCTCTATTCCAAAC	293
17681	chr1	180201891	LHX4_1	AAGCGGCCGCGTTGTTAGGTTGTTGGTGTTGG	AAGCGGCCGCTCTTAAACCACTAAACCCAATCC	98
167209	chr1	180201893	LHX4_1	AAGCGGCCGCGTTGTTAGGTTGTTGGTGTTGG	AAGCGGCCGCTCTTAAACCACTAAACCCAATCC	98
324937	chr1	180202784	LHX4_2	AAGCGGCCGCGYGAGGTATATAGGAAGGTGG	AAGCGGCCGCTACRAACTACCCTCTCTC	137
18577	chr1	180203488	LHX4_3	AAGCGGCCGCTATTTYGATATAGTAGTTGTAGG	AAGCGGCCGCACCCATCAAACCCRAATC	129
128213	chr2	160760825	LY75_1	AAGCGGCCGCGAYGTAAGAGGGTAGATGG	AAGCGGCCGCAAAACRCCCCAATACCCTC	198
275617	chr2	160761413	LY75_3	AAGCGGCCGCGGGAAATGAATAGGGTTGG	AAGCGGCCGCAATACCTAACTCTCCCACC	91
52846	chr12	117674278	NOS1_1	AAGCGGCCGCGGGAGGAAAGGGTGTTAAG	AAGCGGCCGCACTCCAAACTCTAATACTACC	107
49015	chr12	117796245	NOS1_2	AAGCGGCCGCTTGGGAAATATAAAGAGGAGATAG	AAGCGGCCGCAAAATAAAAACAATAACTCCCAC	233
50953	chr12	117797209	NOS1_3	AAGCGGCCGCGTTGAGATGTTTTGAGGG	AAGCGGCCGCAAAAAAACCCCAAACCTCTC	255
412693	chr12	117797635	NOS1_4	AAGCGGCCGCGGTTATGGGAGTAGAGGGAAG	AAGCGGCCGCCCCAACCTCAATTTCTCATC	380
407919	chr13	50069509	PHF11_1	AAGCGGCCGCGTTGATTAGGTTGGTTTYG	AAGCGGCCGCAAACRCCAAACTTCCCTAC	188
438071	chr13	50070436	PHF11_3	AAGCGGCCGCGTGTTTGTTGGTGGGGGA	AAGCGGCCGCAAAACRCCCCTCCACTATCC	213
25514	chr13	50070499	PHF11_3	AAGCGGCCGCGTGTTTGTTGGTGGGGGA	AAGCGGCCGCAAAACRCCCCTCCACTATCC	213
429675	chr13	50070504	PHF11_3	AAGCGGCCGCGTGTTTGTTGGTGGGGGA	AAGCGGCCGCAAAACRCCCCTCCACTATCC	213
2152	chr13	50070550	PHF11_3	AAGCGGCCGCGTGTTTGTTGGTGGGGGA	AAGCGGCCGCAAAACRCCCCTCCACTATCC	213
96222	chr10	89621740	PTEN_1	AAGCGGCCGCTAGGTYGATGTAGAGTAAGGAGTG	AAGCGGCCGCAACTTTCCAAATTCCCACTC	358
25787	chr10	89621773	PTEN_1	AAGCGGCCGCTAGGTYGATGTAGAGTAAGGAGTG	AAGCGGCCGCAACTTTCCAAATTCCCACTC	358
92450	chr10	89621789	PTEN_1	AAGCGGCCGCTAGGTYGATGTAGAGTAAGGAGTG	AAGCGGCCGCAACTTTCCAAATTCCCACTC	358
353906	chr10	89621792	PTEN_1	AAGCGGCCGCTAGGTYGATGTAGAGTAAGGAGTG	AAGCGGCCGCAACTTTCCAAATTCCCACTC	358
65649	chr10	89621862	PTEN_1	AAGCGGCCGCTAGGTYGATGTAGAGTAAGGAGTG	AAGCGGCCGCAACTTTCCAAATTCCCACTC	358
349346	chr10	89621871	PTEN_1	AAGCGGCCGCTAGGTYGATGTAGAGTAAGGAGTG	AAGCGGCCGCAACTTTCCAAATTCCCACTC	358
472609	chr10	89621920	PTEN_1	AAGCGGCCGCTAGGTYGATGTAGAGTAAGGAGTG	AAGCGGCCGCAACTTTCCAAATTCCCACTC	358
455871	chr10	89621940	PTEN_1	AAGCGGCCGCTAGGTYGATGTAGAGTAAGGAGTG	AAGCGGCCGCAACTTTCCAAATTCCCACTC	358
363458	chr8	101118083	RGS22_1	AAGCGGCCGCAGGTAAAGTTTAGAGGTTGG	AAGCGGCCGCAATAACRACCCCACAAAAAC	77
409081	chr8	101118377	RGS22_2	AAGCGGCCGCAGGTYGGTTATTTAGGTG	AAGCGGCCGCAACCTAAACAACRATCACCAC	238
435815	chr8	101118525	RGS22_2	AAGCGGCCGCAGGTYGGTTATTTAGGTG	AAGCGGCCGCAACCTAAACAACRATCACCAC	238
2095	chr8	101118548	RGS22_2	AAGCGGCCGCAGGTYGGTTATTTAGGTG	AAGCGGCCGCAACCTAAACAACRATCACCAC	238
3807	chr20	50418554	SALL4_1	AAGCGGCCGCGGGTAGAGGATAAGGAGAAGG	AAGCGGCCGCTTTCACCCCCAACTTTCTCCCC	96
262694	chr20	50418952	SALL4_2	AAGCGGCCGCTTTYGAGTTGATGTGTTGG	AAGCGGCCGCAAACCCAAACCAATCAACTATC	219
123477	chr20	50418959	SALL4_2	AAGCGGCCGCTTTYGAGTTGATGTGTTGG	AAGCGGCCGCAAACCCAAACCAATCAACTATC	219
86630	chr20	50419214	SALL4_3	AAGCGGCCGCAGTTGATTGGTTTGGGTTTAAG	AAGCGGCCGCCTAAAACAAAAATAAATCCCCCTC	203
447230	chr20	50419231	SALL4_3	AAGCGGCCGCAGTTGATTGGTTTGGGTTTAAG	AAGCGGCCGCCTAAAACAAAAATAAATCCCCCTC	203
229388	chr20	50419274	SALL4_3	AAGCGGCCGCAGTTGATTGGTTTGGGTTTAAG	AAGCGGCCGCCTAAAACAAAAATAAATCCCCCTC	203
158133	chr11	130029478	ST14_1	AAGCGGCCGCAGGAGGTGGATAAAGGGTTG	AAGCGGCCGCACCTACCCRACTCACCTAC	192
375731	chr11	130029515	ST14_1	AAGCGGCCGCAGGAGGTGGATAAAGGGTTG	AAGCGGCCGCACCTACCCRACTCACCTAC	192
454116	chr11	130029615	ST14_2	AAGCGGCCGCTAGGTGAGTYGGGTAGGTG	AAGCGGCCGCCCCTCTTCCTCTTTCTCCRAC	129
334071	chr11	130029684	ST14_2	AAGCGGCCGCTAGGTGAGTYGGGTAGGTG	AAGCGGCCGCCCCTCTTCCTCTTTCTCCRAC	129
371690	chr11	130029961	ST14_3	AAGCGGCCGCGGGATTTAAGTATAATTTTYGG	AAGCGGCCGCATCCRATACCAAAAATCC	219
192141	chr11	130030103	ST14_3	AAGCGGCCGCGGGATTTAAGTATAATTTTYGG	AAGCGGCCGCATCCRATACCAAAAATCC	219
106362	chr2	74741853	TLX2_1	AAGCGGCCGCTYGGGTGTATAGGGATGTTG	AAGCGGCCGCTATATAAACCCAACATCCCC	197
155257	chr2	74742309	TLX2_2	AAGCGGCCGCAGTTTYGGAGTGGGTTTAGG	AAGCGGCCGCAACAACCTCACCCRTAAACC	198
140895	chr2	74743009	TLX2_3	AAGCGGCCGCGTATTAAGTGGYGGTGAGG	AAGCGGCCGCCAAATACAAAAACAACCRACCC	179
378247	chr2	74743437	TLX2_4	AAGCGGCCGCTTATGGTTTAGTGGTAGTYG	AAGCGGCCGCCTCTAAACTAACCRTACATCTAC	121
79876	chr18	72917163	ZADH2_1	AAGCGGCCGCGGTTGGTGAGGATTTTTTATAG	AAGCGGCCGCTTTCTATAACTCCCTAACCCTTC	173
391726	chr18	72917387	ZADH2_2	AAGCGGCCGCGAAATTGTGTGTATGTAGTGAG	AAGCGGCCGCCRCTCTATTTCTCAATAAACATAAC	202
442843	chr18	72917450	ZADH2_2	AAGCGGCCGCGAAATTGTGTGTATGTAGTGAG	AAGCGGCCGCCRCTCTATTTCTCAATAAACATAAC	202
342529	chr19	17403176	ABHD8_1	AAGCGGCCGCAGATGTGTAGGTTYGGTGG	AAGCGGCCGCAAACTCTCCCTCACCTTCC	227
228783	chr19	17403313	ABHD8_2	AAGCGGCCGCGTTGGGTTTTTTYGGATG	AAGCGGCCGCCCAAATCTACAACRCAAACC	114
374496	chr19	17403529	ABHD8_3	AAGCGGCCGCGTTGTAGATTTGGYGTAGG	AAGCGGCCGCCTCCACRAATTCCTACTC	164
142293	chr3	46735319	ALS2CL_2	AAGCGGCCGCGGTTATYGAGGAGTTGG	AAGCGGCCGCCAAAACTCCCACTTTTCCTCCC	132
350935	chr3	46735335	ALS2CL_2	AAGCGGCCGCGGTTATYGAGGAGTTGG	AAGCGGCCGCCAAAACTCCCACTTTTCCTCCC	132
74291	chr2	71693870	DYSF_1	AAGCGGCCGCGTAGGGYGGATTTGGGTAGG	AAGCGGCCGCCCCRAACACCCACCCAAC	174
208347	chr2	71693887	DYSF_1	AAGCGGCCGCGTAGGGYGGATTTGGGTAGG	AAGCGGCCGCCCCRAACACCCACCCAAC	174
64407	chr2	71694016	DYSF_2	AAGCGGCCGCGTTTGTTGGTGAGGGTTAG	AAGCGGCCGCAATAATAACCRCTAACCTAC	331
327342	chr2	71694284	DYSF_2	AAGCGGCCGCGTTTGTTGGTGAGGGTTAG	AAGCGGCCGCAATAATAACCRCTAACCTAC	331
71544	chr12	117799370	NOS1_6	AAGCGGCCGCGTTTTAGYGAATTTAAGTTYGGG	AAGCGGCCGCAAACTCACRACTCAATCCCTAC	204
273587	chr19	5828172	NRTN_2	AAGCGGCCGCGAGGTGTTTTTTTTGGAYG	AAGCGGCCGCAACCAACTCRAATTACCAC	236
217203	chr19	5828299	NRTN_2	AAGCGGCCGCGAGGTGTTTTTTTTGGAYG	AAGCGGCCGCAACCAACTCRAATTACCAC	236
308777	chr14	57278084	OTX2_1	AAGCGGCCGCGAGAAGTAGTTGGGATTATATYG	AAGCGGCCGCCACTCACCAATTCCACTAAC	375
335413	chr14	57278188	OTX2_1	AAGCGGCCGCGAGAAGTAGTTGGGATTATATYG	AAGCGGCCGCCACTCACCAATTCCACTAAC	375
104295	chr14	57278351	OTX2_1	AAGCGGCCGCGAGAAGTAGTTGGGATTATATYG	AAGCGGCCGCCACTCACCAATTCCACTAAC	375
439792	chr14	57279115	OTX2OS1_1	AAGCGGCCGCGGGGTAATAAATGTTTYGGG	AAGCGGCCGCCTACCAAATTCACAACRTCC	241
413543	chr14	57279275	OTX2OS1_1	AAGCGGCCGCGGGGTAATAAATGTTTYGGG	AAGCGGCCGCCTACCAAATTCACAACRTCC	241
44308	chr14	57279669	OTX2OS1_2	AAGCGGCCGCGGGTAGATTTATGTATGGTGG	AAGCGGCCGCCATCACAATCTTACTTTAAACATC	211
264649	chr14	57284096	OTX2OS1_3	AAGCGGCCGCTTAGATTGGGAGGAGAYG	AAGCGGCCGCCAAAAACTACCACTCCTTCC	176
100473	chr1	29586299	PTPRU_1	AAGCGGCCGCGGTTTTAGGAATTTATGTTYG	AAGCGGCCGCACAAACCCATCTTCAAATAACR	439
98462	chr1	29586414	PTPRU_1	AAGCGGCCGCGGTTTTAGGAATTTATGTTYG	AAGCGGCCGCACAAACCCATCTTCAAATAACR	439
469110	chr1	29586418	PTPRU_1	AAGCGGCCGCGGTTTTAGGAATTTATGTTYG	AAGCGGCCGCACAAACCCATCTTCAAATAACR	439
389484	chr1	29586580	PTPRU_1	AAGCGGCCGCGGTTTTAGGAATTTATGTTYG	AAGCGGCCGCACAAACCCATCTTCAAATAACR	439
44116	chr1	118727840	SPAG17_1	AAGCGGCCGCTATGTAAAGGAYGGGAGAAGTATTG	AAGCGGCCGCCTCCTCCAATTATACAACTTTCC	265
6556	chr1	118727904	SPAG17_1	AAGCGGCCGCTATGTAAAGGAYGGGAGAAGTATTG	AAGCGGCCGCCTCCTCCAATTATACAACTTTCC	265
23342	chr1	118727908	SPAG17_1	AAGCGGCCGCTATGTAAAGGAYGGGAGAAGTATTG	AAGCGGCCGCCTCCTCCAATTATACAACTTTCC	265
149488	chr10	75407585	SYNPO2L_1	AAGCGGCCGCGTTGGTATAGAGATGYGTTG	AAGCGGCCGCCTCTACCCAACTTCACTTC	304
323288	chr10	75407823	SYNPO2L_1	AAGCGGCCGCGTTGGTATAGAGATGYGTTG	AAGCGGCCGCCTCTACCCAACTTCACTTC	304
229832	chr10	75407991	SYNPO2L_2	AAGCGGCCGCGGTGGTAGTTGGTYGTTG	AAGCGGCCGCAATCRAACCAACAACCATAC	229
33808	chr3	38040315	VILL_1	AAGCGGCCGCGTTAATTYGTTAAGTGGGTTATGAG	AAGCGGCCGCACCCTTAACCTAAATAAAACCC	161
450358	chr3	38040374	VILL_1	AAGCGGCCGCGTTAATTYGTTAAGTGGGTTATGAG	AAGCGGCCGCACCCTTAACCTAAATAAAACCC	161
271652	chr3	38040395	VILL_1	AAGCGGCCGCGTTAATTYGTTAAGTGGGTTATGAG	AAGCGGCCGCACCCTTAACCTAAATAAAACCC	161
151107	chr3	38040636	VILL_2	AAGCGGCCGCATTYGTTGGGATGGGTGAG	AAGCGGCCGCACTCCTCAACCATCCCTC	150
17179	chr1	1475209	C1orf70_1	AAGCGGCCGCGGAAGAGTTTATGATYGGTTAG	AAGCGGCCGCCCCCCTACCAAAACCTAC	145
397546	chr1	1475644	C1orf70_2	AAGCGGCCGCAGGAGYGTAGGGAGTGTG	AAGCGGCCGCCCAAAAAAACRCTAACCTCTAC	383
299840	chr1	1475675	C1orf70_2	AAGCGGCCGCAGGAGYGTAGGGAGTGTG	AAGCGGCCGCCCAAAAAAACRCTAACCTCTAC	383
305288	chr1	1475737	C1orf70_2	AAGCGGCCGCAGGAGYGTAGGGAGTGTG	AAGCGGCCGCCCAAAAAAACRCTAACCTCTAC	383
286331	chr1	1475742	C1orf70_2	AAGCGGCCGCAGGAGYGTAGGGAGTGTG	AAGCGGCCGCCCAAAAAAACRCTAACCTCTAC	383
131491	chr12	124246391	DNAH10_1	AAGCGGCCGCTTTGATTTTGTAGGTTATGAGG	AAGCGGCCGCTACTCCCTAACCCCRACAAC	274
473321	chr12	124246434	DNAH10_1	AAGCGGCCGCTTTGATTTTGTAGGTTATGAGG	AAGCGGCCGCTACTCCCTAACCCCRACAAC	274
470945	chr12	124246525	DNAH10_1	AAGCGGCCGCTTTGATTTTGTAGGTTATGAGG	AAGCGGCCGCTACTCCCTAACCCCRACAAC	274
350519	chr12	75728104	GLIPR1L1_1	AAGCGGCCGCTTGAGGGAAGTGGTAATATG	AAGCGGCCGCCAACCATCCAAACTACTTTC	232
149704	chr12	75728212	GLIPR1L1_1	AAGCGGCCGCTTGAGGGAAGTGGTAATATG	AAGCGGCCGCCAACCATCCAAACTACTTTC	232
57318	chr12	75728458	GLIPR1L1_2	AAGCGGCCGCTTAAGGGAGAGYGTGGTG	AAGCGGCCGCTTAACTTTACCACRCCATTC	246
376574	chr12	75728469	GLIPR1L1_2	AAGCGGCCGCTTAAGGGAGAGYGTGGTG	AAGCGGCCGCTTAACTTTACCACRCCATTC	246
425843	chr12	75728471	GLIPR1L1_2	AAGCGGCCGCTTAAGGGAGAGYGTGGTG	AAGCGGCCGCTTAACTTTACCACRCCATTC	246
222055	chr17	62776530	LOC146880_1	AAGCGGCCGCGAGTTTAAGGGTYGGGTG	AAGCGGCCGCAACATTCAAATTCCTCCTCR	200
172449	chr17	62777648	LOC146880_2	AAGCGGCCGCGTTTTTATTTGTTTYGGTAGG	AAGCGGCCGCAATCCCACCATCTCAACC	335
253646	chr17	62777761	LOC146880_2	AAGCGGCCGCGTTTTTATTTGTTTYGGTAGG	AAGCGGCCGCAATCCCACCATCTCAACC	335
304456	chr17	62777777	LOC146880_2	AAGCGGCCGCGTTTTTATTTGTTTYGGTAGG	AAGCGGCCGCAATCCCACCATCTCAACC	335
122988	chr2	171571716	LOC440925_1	AAGCGGCCGCGGAGTTTTGTGGATTTAAAGGATTTG	AAGCGGCCGCTCCCTAACRCCTACTCTAAAC	244
432399	chr2	171571797	LOC440925_1	AAGCGGCCGCGGAGTTTTGTGGATTTAAAGGATTTG	AAGCGGCCGCTCCCTAACRCCTACTCTAAAC	244
97936	chr2	171571842	LOC440925_1	AAGCGGCCGCGGAGTTTTGTGGATTTAAAGGATTTG	AAGCGGCCGCTCCCTAACRCCTACTCTAAAC	244
325765	chr2	171571851	LOC440925_1	AAGCGGCCGCGGAGTTTTGTGGATTTAAAGGATTTG	AAGCGGCCGCTCCCTAACRCCTACTCTAAAC	244
284476	chr2	171571853	LOC440925_1	AAGCGGCCGCGGAGTTTTGTGGATTTAAAGGATTTG	AAGCGGCCGCTCCCTAACRCCTACTCTAAAC	244
274736	chr2	171571855	LOC440925_1	AAGCGGCCGCGGAGTTTTGTGGATTTAAAGGATTTG	AAGCGGCCGCTCCCTAACRCCTACTCTAAAC	244
391495	chr2	171572348	LOC440925_2	AAGCGGCCGCGTGTGGTTTTTGTTGGAGGGA	AAGCGGCCGCTACACTAAAACRCCATCCAACC	304
137000	chr2	171572499	LOC440925_2	AAGCGGCCGCGTGTGGTTTTTGTTGGAGGGA	AAGCGGCCGCTACACTAAAACRCCATCCAACC	304
320627	chr3	49027225	P4HTM_1	AAGCGGCCGCTTTGYGAGGAGGTTGTGG	AAGCGGCCGCTCTCTTCCCAAACTAAATTACCRTC	317
76571	chr3	49027227	P4HTM_1	AAGCGGCCGCTTTGYGAGGAGGTTGTGG	AAGCGGCCGCTCTCTTCCCAAACTAAATTACCRTC	317
279274	chr3	49027243	P4HTM_1	AAGCGGCCGCTTTGYGAGGAGGTTGTGG	AAGCGGCCGCTCTCTTCCCAAACTAAATTACCRTC	317
442427	chr3	49027283	P4HTM_1	AAGCGGCCGCTTTGYGAGGAGGTTGTGG	AAGCGGCCGCTCTCTTCCCAAACTAAATTACCRTC	317
378505	chr3	49027347	P4HTM_1	AAGCGGCCGCTTTGYGAGGAGGTTGTGG	AAGCGGCCGCTCTCTTCCCAAACTAAATTACCRTC	317
56844	chr19	1132256	SBNO2_1	AAGCGGCCGCGTAGTTTTAGTATTGGGTYGG	AAGCGGCCGCCACCTAAACATTCTACACRTC	288
298625	chr19	1132372	SBNO2_1	AAGCGGCCGCGTAGTTTTAGTATTGGGTYGG	AAGCGGCCGCCACCTAAACATTCTACACRTC	288
46885	chr19	1132389	SBNO2_1	AAGCGGCCGCGTAGTTTTAGTATTGGGTYGG	AAGCGGCCGCCACCTAAACATTCTACACRTC	288
357947	chr19	1132420	SBNO2_1	AAGCGGCCGCGTAGTTTTAGTATTGGGTYGG	AAGCGGCCGCCACCTAAACATTCTACACRTC	288
287812	chr3	55515168	WNT5A_1	AAGCGGCCGCAGGAAATTTGATTTYGTTGG	AAGCGGCCGCACTCCACTTATTACTCRACC	243
114098	chr3	55515607	WNT5A_2	AAGCGGCCGCAGTTGGGAAATGTAGTTTYG	AAGCGGCCGCACCTCTCTCTCCATTATCC	179
159481	chr3	55516366	WNT5A_3	AAGCGGCCGCGGTTAGTGTYGAAAGGTGG	AAGCGGCCGCTCCTTCAAAAACTATAAACRATAC	337
