# Supplementary material for: Integrated genetic and epigenetic analysis defines novel molecular subgroups in rhabdomyosarcoma
Source: Nat Commun. 2015 Jul 3;6:7557. doi: 10.1038/ncomms8557 (PMC4506514; doi:10.1038/ncomms8557)
Supplement: Supplementary Data 20 — Primer sequences for RT-PCR. [file ncomms8557-s21.xlsx]

## Sheet: Sheet1
Supplementary Data 20. Primer sequences for RT-PCR.
Fusion	Forward	Reverse
PAX3-FOXO1 fusion	TTTGAGAGAACTCATTACCCTGAC	CATGGATGCAGCTCTTCTCCT
PAX7-FOXO1 fusion	GGCTGGACGAGGGCTCGG	CATGGATGCAGCTCTTCTCCT
